# Supplementary material for: Diversity and Ginsenoside Biotransformation Potential of Cultivable Endophytic Fungi Associated With Panax bipinnatifidus var. bipinnatifidus in Qinling Mountains, China
Source: Front Pharmacol. 2022 Apr 4;13:762862. doi: 10.3389/fphar.2022.762862 (PMC9014171; doi:10.3389/fphar.2022.762862)
Supplement: Supplementary file 1 [file Table2.XLSX]

## Sheet: The raw data
The raw data for antimicrobial activity
Isolates No	Taxa (Accession number)	Inhibition zone in diameter on Petri plate (mm)
		B. cereus			E.coli			B. subtilis			S. aureus			P. aeruginosa				X. oryzae			C. albicans
F8498	Pseudopyrenochaeta terrestris (MZ572981)	10.35	10.83	11.12	—	—	—	8.33	8.52	8.53	10.32	10	10.24	—	—	—	—	—	—	12.03	12.1	12.46
F8513	Sarocladium bacillisporum (MZ572990)	10.68	10.51	11,04	—	—	—	10.63	10.06	11.13	12.06	12.12	11.74	—	—	—	—	—	—	—	—	—
F8515	Exserohilum gedarefense (MZ572992)	8.32	8.53	8.55	—	—	—	8.4	8.5	8.53	—	—	—	—	—	—	—	—	—	—	—	—
F8519	Pseudopyrenochaeta terrestris (MZ572996)	14.21	14.04	13.78	—	—	—	13.76	14.07	13.96	13.04	13.5	13.28	—	—	—	—	—	—	16.03	16.12	16.46
F8521	Fusarium solani (MZ572998)	8.54	8.56	8.86	—	—	—	—	—	—	—	—	—	—	—	—	—	—	—	—	—	—
F8528	Alternaria alstroemeriae (MZ573005)	15.07	15.61	16.02	10.92	10.05	10.53	15.05	15.41	15.47	14.04	14.53	14.86	10.96	10.05	10.21	—	—	—	11.43	11.5	11.97
F8542	Lecanicillium coprophilum (MZ573017)	11.23	11.52	11.06	—	—	—	12.13	12.42	11.97	11.87	12.05	11.73	—	—	—	—	—	—	—	—	—
F8549	Dactylonectria alcacerensis (MZ573024)	—	—	—	—	—	—	—	—	—	11.58	12.21	11.75	—	—	—	—	—	—	—	—	—
F8559	Ilyonectria robusta (MZ573031)	11.84	12.05	11.42	—	—	—	11.26	11.07	10.88	13.86	14.07	14.64	—	—	—	9.98	10.07	10.32	—	—	—
F8560	Penicillium citrinum (MZ573032)	11.07	11.26	11.72	—	—	—	10.43	10.19	9.91	9.87	9.03	8.89	—	—	—	10.83	11.19	11.03	—	—	—
F8561	Aspergillus brunneoviolaceus (MZ573033)	12.06	12.51	11.97	9.12	9.08	8.88	11.32	11.52	11.07	12.02	12.32	11.84	8.85	9.04	9.12	15.34	15.52	14.88	10.83	11.07	11.23
F8562	Penicillium citrinum (MZ573034)	12.18	12.53	11.95	—	—	—	11.47	12.21	11.85	11.37	11.02	11.62	8.85	9.08	9.13	12.03	11.03	11.56	—	—	—
F8563	Aspergillus foetidus (MZ573035)	12.75	13.34	12.83	9.18	9.31	9.02	12.42	12.5	12.94	11.85	12.52	12.04	9.44	10	10.23	11.34	12.05	11.85	—	—	—
F8564	Aspergillus fumigatus (MZ573036)	11.24	11.57	11.88	—	—	—	10.03	9.56	10.28	11.23	11.52	10.43	—	—	—	10.82	11.04	10.48	—	—	—
F8565	Penicillium chrysogenum (MZ573037)	9.26	9.53	9.18	—	—	—	9.43	9.53	8.87	—	—	—	—	—	—	—	—	—	—	—	—
F8566	Penicillium expansum (MZ573038)	11.28	11.31	10.85	—	—	—	10.42	10.43	11.21	13.47	14.04	13.59	—	—	—	—	—	—	—	—	—
F8567	Talaromyces variabilis (MZ573039)	11.21	11.57	11.89	—	—	—	11.02	10.52	10.84	13.86	14.18	13.52	—	—	—	—	—	—	—	—	—
F8568	Penicillium rubens (MZ573040)	12.84	13.52	11.47	—	—	—	12.39	12.52	11.84	11.93	12.05	11.37	—	—	—	—	—	—	9.58	10.04	9.26
F8569	Cladosporium oxysporum (MZ573041)	8.58	9.04	9.53	—	—	—	—	—	—	10.35	9.05	11.03	—	—	—	—	—	—	—	—	—
F8570	Aspergillus fumigatus (MZ573042)	13.34	14.01	14.44	—	—	—	12.84	13.56	12.83	17.95	18.52	18.35	—	—	—	—	—	—	—	—	—
F8573	Aspergillus ochraceus (MZ573045)	12.11	12.05	11.92	—	—	—	11.24	11.12	11.39	11.48	12.15	13.02	8.43	8.02	7.95	—	—	—	9.15	9.53	9.27
F8911	Rhizopus oryzae (MZ573065)	9.23	9.03	8.39	—	—	—	11.34	11.02	12.12	11.42	11.47	12.04	—	—	—	—	—	—	—	—	—
F8912	Rigidoporus macroporus (MZ573066)	31.23	30.04	32.12	24.16	25.02	23.87	30.12	31.34	32.45	29.15	32.06	30.26	24.58	25.22	23.53	35.04	36.16	33.24	11.94	12.49	11.46
F8913	Aspergillus fumigatus (MZ573067)	12.34	13.07	13.21	—	—	—	12.98	13.48	13.03	17.36	17.29	17.31	—	—	—	—	—	—	—	—	—
F8915	Aspergillus terreus (MZ573069)	18.34	18.01	17.38	—	—	—	17.47	18.22	19.24	22.05	21.47	20.48	10.85	11.21	11.05	22.38	21.14	22.01	10.84	11.28	11.21
F8916	Fusarium solani (MZ573070)	31.4	31.52	30.47	25.95	25.51	24.62	33.24	32.35	33.02	32.63	33.14	33.17	22.53	22.08	21.75	38.12	36.04	36.58	12.59	12.5	12.31
Note: Bacillus cereus (B. cereus); Escherichia coli (E.coli ); Bacillus subtilis (B. subtilis); Staphylococcus aureus (S. aureus); Pseudomonas aeruginosa (P. aeruginosa); Xanthomonas oryzae (X. oryzae); Candida albicans (C. albicans)
	C. albicans
	P. aeruginosa
	X. oryzae
	S. aureus
	E.coli
	B. cereus
										v
	B. subtilis

## Sheet: Counting process
Isolates No	Taxa (Accession number)	Inhibition zone in diameter on Petri plate (mm)
		B. cereus					E.coli					B. subtilis					S. aureus					P. aeruginosa						X. oryzae					C. albicans
F8498	Pseudopyrenochaeta terrestris	10.35	10.83	11.12	10.7667	0.277778	—	—	—	—	—	8.33	8.52	8.53	8.46	0.0866667	10.32	10	10.24	10.1867	0.124444	—	—	—	—	—	—	—	—	—	—	12.03	12.1	12.46	12.1967	0.175556
F8513	Sarocladium bacillisporum	10.68	10.51	11,04	10.595	0.085	—	—	—	—	—	10.63	10.06	11.13	10.6067	0.364444	12.06	12.12	11.74	11.9733	0.155556	—	—	—	—	—	—	—	—	—	—	—	—	—	—	—
F8515	Exserohilum gedarefense	8.32	8.53	8.55	8.46667	0.0977778	—	—	—	—	—	8.4	8.5	8.53	8.47667	0.0511111	—	—	—	—	—	—	—	—	—	—	—	—	—	—	—	—	—	—	—	—
F8519	Pseudopyrenochaeta terrestris	14.21	14.04	13.78	14.01	0.153333	—	—	—	—	—	13.76	14.07	13.96	13.93	0.113333	13.04	13.5	13.28	13.2733	0.155556	—	—	—	—	—	—	—	—	—	—	16.03	16.12	16.46	16.2033	0.171111
F8521	Fusarium solani	8.54	8.56	8.86	8.65333	0.137778	—	—	—	—	—	—	—	—	—	—	—	—	—	—	—	—	—	—	—	—	—	—	—	—	—	—	—	—	—	—
F8528	Alternaria alstroemeriae	15.07	15.61	16.02	15.5667	0.331111	10.92	10.05	10.53	10.5	0.3	15.05	15.41	15.47	15.31	0.173333	14.04	14.53	14.86	14.4767	0.291111	10.96	10.05	10.21	10.4067	0.368889	—	—	—	—	—	11.43	11.5	11.97	11.6333	0.224444
F8542	Lecanicillium coprophilum	11.23	11.52	11.06	11.27	0.166667	—	—	—	—	—	12.13	12.42	11.97	12.1733	0.164444	11.87	12.05	11.73	11.8833	0.111111	—	—	—	—	—	—	—	—	—	—	—	—	—	—	—
F8549	Dactylonectria alcacerensis	—	—	—	—	—	—	—	—	—	—	—	—	—	—	—	11.58	12.21	11.75	11.8467	0.242222	—	—	—	—	—	—	—	—	—	—	—	—	—	—	—
F8559	Ilyonectria robusta	11.84	12.05	11.42	11.77	0.233333	—	—	—	—	—	11.26	11.07	10.88	11.07	0.126667	13.86	14.07	14.64	14.19	0.3	—	—	—	—	—	9.98	10.07	10.32	10.1233	0.131111	—	—	—	—	—
F8560	Penicillium citrinum	11.07	11.26	11.72	11.35	0.246667	—	—	—	—	—	10.43	10.19	9.91	10.1767	0.177778	9.87	9.03	8.89	9.26333	0.404444	—	—	—	—	—	10.83	11.19	11.03	11.0167	0.124444	—	—	—	—	—
F8561	Aspergillus brunneoviolaceus	12.06	12.51	11.97	12.18	0.22	9.12	9.08	8.88	9.02667	0.0977778	11.32	11.52	11.07	11.3033	0.155556	12.02	12.32	11.84	12.06	0.173333	8.85	9.04	9.12	9.00333	0.102222	15.34	15.52	14.88	15.2467	0.244444	10.83	11.07	11.23	11.0433	0.142222
F8562	Penicillium citrinum	12.18	12.53	11.95	12.22	0.206667	—	—	—	—	—	11.47	12.21	11.85	11.8433	0.248889	11.37	11.02	11.62	11.3367	0.211111	8.85	9.08	9.13	9.02	0.113333	12.03	11.03	11.56	11.54	0.34	—	—	—	—	—
F8563	Aspergillus foetidus	12.75	13.34	12.83	12.9733	0.244444	9.18	9.31	9.02	9.17	0.1	12.42	12.5	12.94	12.62	0.213333	11.85	12.52	12.04	12.1367	0.255556	9.44	10	10.23	9.89	0.3	11.34	12.05	11.85	11.7467	0.271111	—	—	—	—	—
F8564	Aspergillus fumigatus	11.24	11.57	11.88	11.5633	0.215556	—	—	—	—	—	10.03	9.56	10.28	9.95667	0.264444	11.23	11.52	10.43	11.06	0.42	—	—	—	—	—	10.82	11.04	10.48	10.78	0.2	—	—	—	—	—
F8565	Penicillium chrysogenum	9.26	9.53	9.18	9.32333	0.137778	—	—	—	—	—	9.43	9.53	8.87	9.27667	0.271111	—	—	—	—	—	—	—	—	—	—	—	—	—	—	—	—	—	—	—	—
F8566	Penicillium expansum	11.28	11.31	10.85	11.1467	0.197778	—	—	—	—	—	10.42	10.43	11.21	10.6867	0.348889	13.47	14.04	13.59	13.7	0.226667	—	—	—	—	—	—	—	—	—	—	—	—	—	—	—
F8567	Talaromyces variabilis	11.21	11.57	11.89	11.5567	0.231111	—	—	—	—	—	11.02	10.52	10.84	10.7933	0.182222	13.86	14.18	13.52	13.8533	0.222222	—	—	—	—	—	—	—	—	—	—	—	—	—	—	—
F8568	Penicillium rubens	12.84	13.52	11.47	12.61	0.76	—	—	—	—	—	12.39	12.52	11.84	12.25	0.273333	11.93	12.05	11.37	11.7833	0.275556	—	—	—	—	—	—	—	—	—	—	9.58	10.04	9.26	9.62667	0.275556
F8569	Cladosporium oxysporum	8.58	9.04	9.53	9.05	0.32	—	—	—	—	—	—	—	—	—	—	10.35	9.05	11.03	10.1433	0.728889	—	—	—	—	—	—	—	—	—	—	—	—	—	—	—
F8570	Aspergillus fumigatus	13.34	14.01	14.44	13.93	0.393333	—	—	—	—	—	12.84	13.56	12.83	13.0767	0.322222	17.95	18.52	18.35	18.2733	0.215556	—	—	—	—	—	—	—	—	—	—	—	—	—	—	—
F8573	Aspergillus ochraceus	12.11	12.05	11.92	12.0267	0.0711111	—	—	—	—	—	11.24	11.12	11.39	11.25	0.0933333	11.48	12.15	13.02	12.2167	0.535556	8.43	8.02	7.95	8.13333	0.197778	—	—	—	—	—	9.15	9.53	9.27	9.31667	0.142222
F8911	Rhizopus oryzae	9.23	9.03	8.39	8.88333	0.328889	—	—	—	—	—	11.34	11.02	12.12	11.4933	0.417778	11.42	11.47	12.04	11.6433	0.264444	—	—	—	—	—	—	—	—	—	—	—	—	—	—	—
F8912	Rigidoporus macroporus	31.23	30.04	32.12	31.13	0.726667	24.16	25.02	23.87	24.35	0.446667	30.12	31.34	32.45	31.3033	0.788889	29.15	32.06	30.26	30.49	1.04667	24.58	25.22	23.53	24.4433	0.608889	35.04	36.16	33.24	34.8133	1.04889	11.94	12.49	11.46	11.9633	0.351111
F8913	Aspergillus fumigatus	12.34	13.07	13.21	12.8733	0.355556	—	—	—	—	—	12.98	13.48	13.03	13.1633	0.211111	17.36	17.29	17.31	17.32	0.0266667	—	—	—	—	—	—	—	—	—	—	—	—	—	—	—
F8915	Aspergillus terreus	18.34	18.01	17.38	17.91	0.353333	—	—	—	—	—	17.47	18.22	19.24	18.31	0.62	22.05	21.47	20.48	21.3333	0.568889	10.85	11.21	11.05	11.0367	0.124444	22.38	21.14	22.01	21.8433	0.468889	10.84	11.28	11.21	11.11	0.18
F8916	Fusarium solani	31.4	31.52	30.47	31.13	0.44	25.95	25.51	24.62	25.36	0.493333	33.24	32.35	33.02	32.87	0.346667	32.63	33.14	33.17	32.98	0.233333	22.53	22.08	21.75	22.12	0.273333	38.12	36.04	36.58	36.9133	0.804444	12.59	12.5	12.31	12.4667	0.104444
