# Supplementary material for: Diversity and Ginsenoside Biotransformation Potential of Cultivable Endophytic Fungi Associated With Panax bipinnatifidus var. bipinnatifidus in Qinling Mountains, China
Source: Front Pharmacol. 2022 Apr 4;13:762862. doi: 10.3389/fphar.2022.762862 (PMC9014171; doi:10.3389/fphar.2022.762862)
Supplement: Supplementary file 3 [file Table1.XLSX]

## Sheet: Sequences blast
Fungal isolate	Original separation number	Accession number	Closest relatives in NCBI	genus	famlly	order	class	Phylum	ITS identity (%)	Sequence length（bp）	Sequence
F8496	NZQ-1	MZ572979	Plectosphaerella oligotrophica CGMCC 3.15078 (JX508810)	Plectosphaerella	Plectosphaerellaceae	Glomerellales	Sordariomycetes	Ascomycota	98.47	529	GTGTCCCGGAGTCTTACTCTCTACCCTTTGTGACTATTATACCTGTTGCTTCGGCGGCGCCCGCGAGGGTGCCCGCCGGTCTCATCAGAATCTCTGTTTTCGAACCCGACGATACTTCTGAGTGTTCTTAGCGAACTGTCAAAACTTTTAACAACGGATCTCTTGGCTCCAGCATCGATGAAGAACGCAGCGAAACGCGATATGTAATGTGAATTGCAGAATTCAGTGAATCATCGAATCTTTGAACGCACATGGCGCCTTCCAGTATCCTGGGAGGCATGCCTGTCCGAGCGTCGTTTCAACCCTCGAGCCCCTGTGGCCCGGCGTTGGGGATCTGCCACGGCAGGCCCCTAAAACCAGTGGCGGACCCGATGGACCCTCTCCTTTACGTAGTAGCAT…
F8497	NZQ-2	MZ572980	Plectosphaerella oligotrophica CGMCC 3.15078 (JX508810)	Plectosphaerella	Plectosphaerellaceae	Glomerellales	Sordariomycetes	Ascomycota	99.05	531	GGGGCATCTGAGTCTATACTCTCTACCCTTTGTGACTATTATACCTGTTGCTTCGGCGGCGCCCGCGAGGGTGCCCGCCGGTCTCATCAGAATCTCTGTTTTCGAACCCGACGATACTTCTGAGTGTTCTTAGCGAACTGTCAAAACTTTTAACAACGGATCTCTTGGCTCCAGCATCGATGAAGAACGCAGCGAAACGCGATATGTAATGTGAATTGCAGAATTCAGTGAATCATCGAATCTTTGAACGCACATGGCGCCTTCCAGTATCCTGGGAGGCATGCCTGTCCGAGCGTCGTTTCAACCCTCGAGCCCCTGTGGCCCGGCGTTGGGGATCTGCCACGGCAGGCCCCTAAAACCAGTGGCGGACCCGATGGACCCTCTCCTTTACGTAGTAGC…
F8498	NZQ-3	MZ572981	Pseudopyrenochaeta terrestris CBS 282.72 (LT623228)	Pseudopyrenochaeta	Pleosporineae	Pleosporales	Dothideomycetes	Ascomycota	94.98	548	AGGAATACGGGGGCCGGCGAGGGATGCGCACTTCGGTGCGCCTTTCTTCCCCGCCCTGTCTGATACTACCCATGTCTTTTGCGTACCAATTGTTTCCTCGGTGGGCTTGCCCGCCGGTTGGACACTATAAAACCTTTTGTAATTGCAGTCAGCGTCAGAAAAACATAATAATTACAACTTTCAACAACGGATCTCTTGGTTCTGGCATCGATGAAGAACGCAGCGAAATGCGATAAGTAGTGTGAATTGCAGAATTCAGTGAATCATCGAATCTTTGAACGCACATTGCGCCCCTTGGTATTCCATGGGGCATGCCTGTTCGAGCGTCATTTGTACCCTCAAGCTCTGCTTGGTGTTGGGTGTTTGTCCCGCTTTGCGCGTGGACTCGCCTTAAAGCAA…
F8499	NZQ-4	MZ572982	Ilyonectria robusta CBS 308.35 (JF735264)	Ilyonectria	Nectriaceae	Hypocreales	Sordariomycetes	Ascomycota	99.41	516	GGTCGAGTTCACTCCCAACCCCTGTGAACATACCATATTGTTGCCTCGGCGGTGCCTGTTTCGGCAGCCCGCCAGAGGACCCAAACCCTAGATTACATTAAAGCATTTTCTGAGTCAATGATTAAATCAATCAAAACTTTCAACAACGGATCTCTTGGTTCTGGCATCGATGAAGAACGCAGCGAAATGCGATAAGTAATGTGAATTGCAGAATTCAGTGAATCATCGAATCTTTGAACGCACATTGCGCCCGCCAGTATTCTGGCGGGCATGCCTGTCCGAGCGTCATTTCAACCCTCAAGCCCCCGGGCTTGGTGTTGGAGATCGGCGAGCCCCCCGGGGCGCGCCGTCTCCCAAATATAGCGGCGGTCCCGCTGTAGCTTCCTCTGCGTAGTAGCA…
F8500	NZQ-5	MZ572983	Dactylonectria alcacerensis CBS 129087 (JF735333)	Dactylonectria	Nectriaceae	Hypocreales	Sordariomycetes	Ascomycota	99.21	520	GTGGCTCGACTCACTCCCAACCCCTGTGACATACCTATTTGTTGCCTCGGCGGTGCCTGTTCCGACAGCCCGCCAGAGGACCCCAAACCCTGATTACATTTAAGAAGTCTTCTGAGTAAACCGATTAAATAAATCAAAACTTTCAACAACGGATCTCTTGGTTCTGGCATCGATGAAGAACGCAGCGAAATGCGATAAGTAATGTGAATTGCAGAATTCAGTGAATCATCGAATCTTTGAACGCACATTGCGCCCGCTAGTATTCTGGCGGGCATGCCTGTCCGAGCGTCATTTCAACCCTCAAGCCCCCGGGCTTGGTGTTGGGGATCGGCGAGCCTCCGCGCCCGCCGTCCCCTAAATCTAGTGGCGGTCTCGCTGTAGCTTCCTCTGCGTAGTAGC…
F8501	NZQ-6	MZ572984	Paraphoma radicina CBS 111.79 (KF251172)	Paraphoma	Pleosporineae	Pleosporales	Dothideomycetes	Ascomycota	99.41	535	CTTACTGCGAGAGTTGGGATGGTTGAGTATCTCGCCTCTCAATTCTCGCTGTATTTTACCCTTGTTTTTCTCATACTATTATTTCCTCGGCAGGCTTGCCTGCCGGGTGAAACAACTTCAAACCTGTTTAATTTTCAATCAGCGTCTGAACAAATTAATAATTACAACTTTCAACAACGGATCTCTTGGTTCTGGCATCGATGAAGAACGCAGCGAAATGCGATAAGTAGTGTGAATTGCAGAATTCAGTGAATCATCGAATCTTTGAACGCACATTGCGCCCCTTGGTATTCCATGGGGCATGCCTGTTCGAGCGTCATTTGTACCTTCAAGCTCTGCTTGGTGTTGGGTGTTTGTCCTTGCTCTAGTGGCGGGACTCGCCTTAAAGTAATTGGCAGC…
F8502	NZQ-7	MZ572985	Ilyonectria robusta CBS 308.35 (JF735264)	Ilyonectria	Nectriaceae	Hypocreales	Sordariomycetes	Ascomycota	100	524	TGACGAATCCCGATCGGTTCCTCCAACCCCTGTGAACATACCATATTGTTGCCTCGGCGGTGTCTGTTTCGGCAGCCCGCCAGAGGACCCAAACCCTAGATTACATTAAAGCATTTTCTGAGTCAATGATTAAATCAATCAAAACTTTCAACAACGGATCTCTTGGTTCTGGCATCGATGAAGAACGCAGCGAAATGCGATAAGTAATGTGAATTGCAGAATTCAGTGAATCATCGAATCTTTGAACGCACATTGCGCCCGCCAGTATTCTGGCGGGCATGCCTGTCCGAGCGTCATTTCAACCCTCAAGCCCCCGGGCTTGGTGTTGGAGATCGGCGAGCCCCCCGGGGCGCGCCGTCTCCCAAATATAGTGGCGGTCCCGCTGTAGCTTCCTCTGCG…
F8503	NZQ-9	MZ572986	Periconia aquatica HKAS 92754 (KY794701)	Periconia	Massarineae	Pleosporales	Dothideomycetes	Ascomycota	93.81	551	GTTTCCAGCTTCCTGGCCTCGAGCTTCGGCGGAGGGGTGCTACAGCCTGACTTTATACCCACCCTTTGCCTATGTGTACCCCTATTGCTTCCCTCGGCGGGTTCGCCCGCCGACAGGAACCAACTAAACCCTTTGCATTATACATTTAACACTTCCGATACAAAACTAAATTATTACAACTTTTAACAATGGATCTCTTGGTTCTGGCATCGATGAAGAACGCAGCGAAATGCGATAAGTAGTGTGAATTGCAGAATTCAGTGAATCATCGAATCTTTGAACGCACATTGCGCCCCTCGGTATTCCGTGGGGCATGCCTGTTCGAGCGTCATTTACACCCTCAAGCTCTGCTTGGTGTTGGGCGTCTGTCCCGCCTCCGTGCGCGGACTCGCCTCAAAG…
F8504	NZQ-10	MZ572987	Fusarium solani CBS 140079 (KT313633)	Fusarium	Nectriaceae	Hypocreales	Sordariomycetes	Ascomycota	99.07	539	GGGGGTTCCGAGTAACACTCATCACCCTGTGACATACCTAAAACGTTGCTTCGGCGGGAACAGACGGCCCTGTAACAACGGGCCGCCCCCGCCAGAGGACCCCTAACTCTGTTTTTATAATGTTTTTCTGAGTAAACAAGCAAATAAATTAAAACTTTCAACAACGGATCTCTTGGCTCTGGCATCGATGAAGAACGCAGCGAAATGCGATAAGTAATGTGAATTGCAGAATTCAGTGAATCATCGAATCTTTGAACGCACATTGCGCCCGCCAGTATTCTGGCGGGCATGCCTGTTCGAGCGTCATTACAACCCTCAGGCCCCCGGGCCTGGCGTTGGGGATCGGCAGAAGCCCCCTGTGGGCACACGCCGTCCCTCAAATACAGTGGCGGTCCCGCC…
F8511	NZQ-11	MZ572988	Paraphoma radicina CBS 111.79 (KF251172)	Paraphoma	Pleosporineae	Pleosporales	Dothideomycetes	Ascomycota	98.64	538	CACCTTTCTGCGAGAGTTGGGATGGTTGAGTATCTCGCCTCTCAATTCTCGCTGTATTTTACCCTTGTTTTTCTCATACTATTATTTCCTCGGCAGGCTTGCCTGCCGGGTGAAACAACTTCAAACCTGTTTAATTTTCAATCAGCGTCTGAACAAATTAATAATTACAACTTTCAACAACGGATCTCTTGGTTCTGGCATCGATGAAGAACGCAGCGAAATGCGATAAGTAGTGTGAATTGCAGAATTCAGTGAATCATCGAATCTTTGAACGCACATTGCGCCCCTTGGTATTCCATGGGGCATGCCTGTTCGAGCGTCATTTGTACCTTCAAGCTCTGCTTGGTGTTGGGTGTTTGTCCTTGCTCTAGTGGCGGGACTCGCCTTAAAGTAATTGGC…
F8512	NZQ-12	MZ572989	Aspergillus pseudodeflectus NRRL 6135 (EF652507)	Aspergillus	Aspergillaceae	Eurotiales	Eurotiomycetes	Ascomycota	98.91	543	TTCGAGTGCAGTCTGCCCCGGGCAGGCCTAACCTCCCACCCGTGAATACCTGACCAACGTTGCTTCGGCGGTGCGCCCCCCCCCGGGGGTAGCCGCCGGAGACCACACCGAACCTCCTGTCTTTAGTGTTGTCTGAGCTTGATAGCAAACCTATTAAAACTTTCAACAATGGATCTCTTGGTTCCGGCATCGATGAAGAACGCAGCGAACTGCGATAAGTAATGTGAATTGCAGAATTCAGTGAATCATCGAGTCTTTGAACGCACATTGCGCCCCCTGGCATTCCGGGGGGCATGCCTGTCCGAGCGTCATTGCTGCCCTTCAAGCCCGGCTTGTGTGTTGGGTCGTCGTCCCCCCCGGGGGACGGGCCCGAAAGGCAGCGGCGGCACCGCGTCCGGT…
F8513	NZQ-13	MZ572990	Sarocladium bacillisporum CBS 425.67 (HE608639)	Sarocladium	Sarocladiaceae	Hypocreales	Sordariomycetes	Ascomycota	97.22	560	GGGGATCGAGTGCTTTTGGCTCTCCACCCACTGTGAACATACCTACGTTTCCCTCGGCGGGCTCAGCGCGTTGCGGTTCTGCCGCCTCGCGTCCGCCGGGGGCACCCAAACTCGAATTTATATCGTGTATCTCTGAGGGGCGAAAGCCCGTAAAACAAATGAATCAAAACTTTCAACAACGGATCTCTTGGCTCTGGCATCGATGAAGAACGCAGCGAAATGCGATAAGTAATGTGAATTGCAGAATTCAGTGAATCATCGAATCTTTGAACGCACATTGCGCCCGCCGGCACTCCGGCGGGCATGCCTGTCCGAGCGTCATTTCAACCCTCGGGCCCACCCCTCGCGGGGAACGGGCCCGGCGTTGGGGACCGGAGGCCGCCCCGGCGGCACCCGCCC…
F8514	NZQ-14	MZ572991	Paraphoma radicina CBS 111.79 (KF251172)	Paraphoma	Pleosporineae	Pleosporales	Dothideomycetes	Ascomycota	99.21	541	TTGCTTCTTTATGCAGAGAGTTGGGATGGTTGAGTATCTCGCCTCTCAATTCTCGCTGTATTTTACCCTTGTTTTTCTCATACTATTATTTCCTCGGCAGGCTTGCCTGCCGGGTGAAACAACTTCAAACCTGTTTAATTTTCAATCAGCGTCTGAACAAATTAATAATTACAACTTTCAACAACGGATCTCTTGGTTCTGGCATCGATGAAGAACGCAGCGAAATGCGATAAGTAGTGTGAATTGCAGAATTCAGTGAATCATCGAATCTTTGAACGCACATTGCGCCCCTTGGTATTCCATGGGGCATGCCTGTTCGAGCGTCATTTGTACCTTCAAGCTCTGCTTGGTGTTGGGTGTTTGTCCTTGCTCTAGTGGCGGGACTCGCCTTAAAGTAAT…
F8515	NZQ-15	MZ572992	Exserohilum gedarefense CBS 297.80 (KT265244)	Exserohilum	Pleosporineae	Pleosporales	Dothideomycetes	Ascomycota	99.64	575	GGGGCAACACAAATATGAGGGTGTGGTTTGCTGGCAACAGCGTCCGCCCCAAGTATTTTTCACCCATGTCTTTTGCGCACTTTTTGTTTCCTGGGCGAGTTCGCTCGCCACCAGGACCCAACCATAAACCTTTTTTTATGCAGTTGCAATCAGCGTCAGTATAATAATTCAATTTATTAAAACTTTCAACAACGGATCTCTTGGTTCTGGCATCGATGAAGAACGCAGCGAAATGCGATACGTAGTGTGAATTGCAGAATTCAGTGAATCATCGAATCTTTGAACGCACATTGCGCCCTTTGGTATTCCAAAGGGCATGCCTGTTCGAGCGTCATTTGTACCCTCAAGCTTTGCTTGGTGTTGGGCGTCTTTTTGTCTCTCCCCTTGTTGGGGGAGACT…
F8516	NZQ-16	MZ572993	Talaromyces variabilis CBS 385.48 (JN899318)	Talaromyces	Trichocomaceae	Eurotiales	Eurotiomycetes	Ascomycota	97.66	577	TAGCTCGGTGGTGCGTCACTCGGCGAGCCCACCTCCCACCCGTGTTTACTGTTACCGCGTTGCCTCGGCGGGCCCACTGGGGCCTGGCCCCGGTCGCCGGGGGGCTTCTGCCCCCGGGCCCGCGCCCGCCGAAGCACCCTAGAACCCTGCCTGAACAGTGAGTCTGAGTGAGATTTTAAATCATTAAAACTTTCAACAACGGATCTCTTGGTTCCGGCATCGATGAAGAACGCAGCGAAATGCGATAAGTAATGTGAATTGCAGAATTCCGTGAATCATCGAATCTTTGAACGCACATTGCGCCCCCTGGCATTCCGGGGGGCATGCCTGTCCGAGCGTCATTTCTGCCCTCCAGCACGGCTGGGTGTTGGGTGCTGTCCCCCCGGGGACACGCCCCAA…
F8517	NZQ-17	MZ572994	Penicillium expansum ATCC 7861 (AY373912)	Penicillium	Aspergillaceae	Eurotiales	Eurotiomycetes	Ascomycota	99.63	558	GTGCTTCGGGTGAGGCTTTGGGTCACCTCCCACCCGTGTTTATTTACCTCGTTGCTTCGGCGGGCCCGCCTTAACTGGCCGCCGGGGGGCTCACGCCCCCGGGCCCGCGCCCGCCGAAGACACCCCCGAACTCTGCCTGAAGATTGTCGTCTGAGTGAAAATATAAATTATTTAAAACTTTCAACAACGGATCTCTTGGTTCCGGCATCGATGAAGAACGCAGCGAAATGCGATACGTAATGTGAATTGCAAATTCAGTGAATCATCGAGTCTTTGAACGCACATTGCGCCCCCTGGTATTCCGGGGGGCATGCCTGTCCGAGCGTCATTGCTGCCCTCAAGCCCGGCTTGTGTGTTGGGCCCCGTCCTCCGATTCCGGGGGACGGGCCCGAAAGGCAG…
F8518	NZQ-18	MZ572995	Rhizopus oryzae CBS 112.07 (EU484274)	Rhizopus	Mucorineae	Mucorales	Mucoromycetes	Mucoromycota	98.96	588	GGCTAGAGTTAGCGCCTTACCTCTTAGGGTTTCCTCTGGGGTAAGTGATTGCTTCTACACTGTGAAAATTTGGCTGAGAGACTCAGACTGGTCATGGGTAGACCTATCTGGGGTTTGATCGATGCCACTCCTGGTTTCAGGAGCACCCTTCATAATAAACCTAGAAATTCAGTATTATAAAGTTTAATAAAAAACAACTTTTAACAATGGATCTCTTGGTTCTCGCATCGATGAAGAACGTAGCAAAGTGCGATAACTAGTGTGAATTGCATATTCAGTGAATCATCGAGTCTTTGAACGCAGCTTGCACTCTATGGTTTTTCTATAGAGTACGCCTGCTTCAGTATCATCACAAACCCACACATAACATTTGTTTATGTGGTAATGGGTCGCATCGCT…
F8519	NZQ-19	MZ572996	Pseudopyrenochaeta terrestris CBS 282.72 (LT623228)	Pseudopyrenochaeta	Pleosporineae	Pleosporales	Dothideomycetes	Ascomycota	94.96	552	CACTGTTACGGGGGCCGGCGAGGGATGCGCACTTCGGTGCGCCTTTCTTCCCCGCCCTGTCTGATACTACCCATGTCTTTTGCGTACCAATTGTTTCCTCGGTGGGCTTGCCCGCCGGTTGGACACTATAAAACCTTTTGTAATTGCAGTCAGCGTCAGAAAAACATAATAATTACAACTTTCAACAACGGATCTCTTGGTTCTGGCATCGATGAAGAACGCAGCGAAATGCGATAAGTAGTGTGAATTGCAGAATTCAGTGAATCATCGAATCTTTGAACGCACATTGCGCCCCTTGGTATTCCATGGGGCATGCCTGTTCGAGCGTCATTTGTACCCTCAAGCTCTGCTTGGTGTTGGGTGTTTGTCCCGCTTTGCGCGTGGACTCGCCTTAAAGCA…
F8520	NZQ-20	MZ572997	Plectosphaerella oligotrophica CGMCC 3.15078 (JX508810)	Plectosphaerella	Plectosphaerellaceae	Glomerellales	Sordariomycetes	Ascomycota	99.22	528	GTTGCCTCGATAATACTCTCTACCCTTTGTGACTATTATACCTGTTGCTTCGGCGGCGCCCGCGAGGGTGCCCGCCGGTCTCATCAGAATCTCTGTTTTCGAACCCGACGATACTTCTGAGTGTTCTTAGCGAACTGTCAAAACTTTTAACAACGGATCTCTTGGCTCCAGCATCGATGAAGAACGCAGCGAAACGCGATATGTAATGTGAATTGCAGAATTCAGTGAATCATCGAATCTTTGAACGCACATGGCGCCTTCCAGTATCCTGGGAGGCATGCCTGTCCGAGCGTCGTTTCAACCCTCGAGCCCCTGTGGCCCGGCGTTGGGGATCTGCCACGGCAGGCCCCTAAAACCAGTGGCGGACCCGATGGACCCTCTCCTTTACGTAGTAGCATT…
F8521	NZQ-21	MZ572998	Fusarium solani CBS 140079 (KT313633)	Fusarium	Nectriaceae	Hypocreales	Sordariomycetes	Ascomycota	99.24	533	CAGCTAACACTCTCACCCTGTGAACATACCTAAAACGTTGCTTCGGCGGGAACAGACGGCCCTGTAACAACGGGCCGCCCCCGCCAGAGGACCCCTAACTCTGTTTTTATAATGTTTTTCTGAGTAAACAAGCAAATAAATTAAAACTTTCAACAACGGATCTCTTGGCTCTGGCATCGATGAAGAACGCAGCGAAATGCGATAAGTAATGTGAATTGCAGAATTCAGTGAATCATCGAATCTTTGAACGCACATTGCGCCCGCCAGTATTCTGGCGGGCATGCCTGTTCGAGCGTCATTACAACCCTCAGGCCCCCGGGCCTGGCGTTGGGGATCGGCAGAAGCCCCCTGTGGGCACACGCCGTCCCTCAAATACAGTGGCGGTCCCGCCGCAGCTTC…
F8522	NZQ-22	MZ572999	Plectosphaerella oligotrophica CGMCC 3.15078 (JX508810)	Plectosphaerella	Plectosphaerellaceae	Glomerellales	Sordariomycetes	Ascomycota	98.31	529	TGGCACTGATCTATACTCTCTACCCTTTGTGACTATTATACCTGTTGCTTCGGCGGCGCCCGCGAGGGTGCCCGCCGGTCTCATCAGAATCTCTGTTTTCGAACCCGACGATACTTCTGAGTGTTCTTAGCGAACTGTCAAAACTTTTAACAACGGATCTCTTGGCTCCAGCATCGATGAAGAACGCAGCGAAACGCGATATGTAATGTGAATTGCAGAATTCAGTGAATCATCGAATCTTTGAACGCACATGGCGCCTTCCAGTATCCTGGGAGGCATGCCTGTCCGAGCGTCGTTTCAACCCTCGAGCCCCTGTGGCCCGGCGTTGGGGATCTGCCACGGCAGGCCCCTAAAACCAGTGGCGGACCCGATGGACCCTCTCCTTTACGTAGTAGCATT…
F8523	NZQ-23	MZ573000	Fusarium solani CBS 140079 (KT313633)	Fusarium	Nectriaceae	Hypocreales	Sordariomycetes	Ascomycota	99.62	538	GTGGCTTCGACTTCACTCATCACCCTGTGACATACCTAAAACGTTGCTTCGGCGGGAACAGACGGCCCTGTAACAACGGGCCGCCCCCGCCAGAGGACCCCTAACTCTGTTTTTATAATGTTTTTCTGAGTAAACAAGCAAATAAATTAAAACTTTCAACAACGGATCTCTTGGCTCTGGCATCGATGAAGAACGCAGCGAAATGCGATAAGTAATGTGAATTGCAGAATTCAGTGAATCATCGAATCTTTGAACGCACATTGCGCCCGCCAGTATTCTGGCGGGCATGCCTGTTCGAGCGTCATTACAACCCTCAGGCCCCCGGGCCTGGCGTTGGGGATCGGCAGAAGCCCCCTGTGGGCACACGCCGTCCCTCAAATACAGTGGCGGTCCCGCCGC…
F8524	NZQ-24	MZ573001	Fusarium solani CBS 140079 (KT313633)	Fusarium	Nectriaceae	Hypocreales	Sordariomycetes	Ascomycota	99.43	539	GGGGCTCGAGCAACACTCATCACCCTGTGACATACCTAAAACGTTGCTTCGGCGGGAACAGACGGCCCTGTAACAACGGGCCGCCCCCGCCAGAGGACCCCTAACTCTGTTTTTATAATGTTTTTCTGAGTAAACAAGCAAATAAATTAAAACTTTCAACAACGGATCTCTTGGCTCTGGCATCGATGAAGAACGCAGCGAAATGCGATAAGTAATGTGAATTGCAGAATTCAGTGAATCATCGAATCTTTGAACGCACATTGCGCCCGCCAGTATTCTGGCGGGCATGCCTGTTCGAGCGTCATTACAACCCTCAGGCCCCCGGGCCTGGCGTTGGGGATCGGCAGAAGCCCCCTGTGGGCACACGCCGTCCCTCAAATACAGTGGCGGTCCCGCCGC…
F8525	NZQ-25	MZ573002	Plectosphaerella oligotrophica CGMCC 3.15078 (JX508810)	Plectosphaerella	Plectosphaerellaceae	Glomerellales	Sordariomycetes	Ascomycota	99.22	531	GCGGCTTCTGAAGTCATACTCTCTACCCTTTGTGACTATTATACCTGTTGCTTCGGCGGCGCCCGCGAGGGTGCCCGCCGGTCTCATCAGAATCTCTGTTTTCGAACCCGACGATACTTCTGAGTGTTCTTAGCGAACTGTCAAAACTTTTAACAACGGATCTCTTGGCTCCAGCATCGATGAAGAACGCAGCGAAACGCGATATGTAATGTGAATTGCAGAATTCAGTGAATCATCGAATCTTTGAACGCACATGGCGCCTTCCAGTATCCTGGGAGGCATGCCTGTCCGAGCGTCGTTTCAACCCTCGAGCCCCTGTGGCCCGGCGTTGGGGATCTGCCACGGCAGGCCCCTAAAACCAGTGGCGGACCCGATGGACCCTCTCCTTTACGTAGTAGC…
F8526	NZQ-26	MZ573003	Fusarium solani CBS 140079 (KT313633)	Fusarium	Nectriaceae	Hypocreales	Sordariomycetes	Ascomycota	99.43	541	GGGGGTTTCGAAGTATCACTCATCACCCTGTGACATACCTAAAACGTTGCTTCGGCGGGAACAGACGGCCCTGTAACAACGGGCCGCCCCCGCCAGAGGACCCCTAACTCTGTTTTTATAATGTTTTTCTGAGTAAACAAGCAAATAAATTAAAACTTTCAACAACGGATCTCTTGGCTCTGGCATCGATGAAGAACGCAGCGAAATGCGATAAGTAATGTGAATTGCAGAATTCAGTGAATCATCGAATCTTTGAACGCACATTGCGCCCGCCAGTATTCTGGCGGGCATGCCTGTTCGAGCGTCATTACAACCCTCAGGCCCCCGGGCCTGGCGTTGGGGATCGGCGGAAGCCCCCTGTGGGCACACGCCGTCCCTCAAATACAGTGGCGGTCCCGC…
F8527	NZQ-27	MZ573004	Sarocladium bacillisporum CBS 425.67 (HE608639)	Sarocladium	Sarocladiaceae	Hypocreales	Sordariomycetes	Ascomycota	97.22	562	GGGGCATCGAGTGCTTTTGGCTCTCCACCCACTGTGAACATACCTACGTTTCCCTCGGCGGGCTCAGCGCGTTGCGGTTCTGCCGCCTCGCGTCCGCCGGGGGCACCCAAACTCGAATTTATATCGTGTATCTCTGAGGGGCGAAAGCCCGTAAAACAAATGAATCAAAACTTTCAACAACGGATCTCTTGGCTCTGGCATCGATGAAGAACGCAGCGAAATGCGATAAGTAATGTGAATTGCAGAATTCAGTGAATCATCGAATCTTTGAACGCACATTGCGCCCGCCGGCACTCCGGCGGGCATGCCTGTCCGAGCGTCATTTCAACCCTCGGGCCCACCCCTCGCGGGGAACGGGCCCGGCGTTGGGGACCGGAGGCCGCCCCGGCGGCACCCGCC…
F8528	NZQ-28	MZ573005	Alternaria alstroemeriae CBS 118809 (MH863036)	Alternaria	Pleosporineae	Pleosporales	Dothideomycetes	Ascomycota	99.43	541	GAAAAAATATGGAGGCGGGCTGGACCTCTCGGGGTTACAGCCTTGCTGAATTATTCACCCTTGTCTTTTGCGTACTTCTTGTTTCCTTGGTGGGTTCGCCCACCACTAGGACAAACATAAACCTTTTGTAATTGCAATCAGCGTCAGTAACAAATTAATAATTACAACTTTCAACAACGGATCTCTTGGTTCTGGCATCGATGAAGAACGCAGCGAAATGCGATAAGTAGTGTGAATTGCAGAATTCAGTGAATCATCGAATCTTTGAACGCACATTGCGCCCTTTGGTATTCCAAAGGGCATGCCTGTTCGAGCGTCATTTGTACCCTCAAGCTTTGCTTGGTGTTGGGCGTCTTGTCTCTAGCTTTGCTGGAGACTCGCCTTAAAGTAATTGGCAGC…
F8529	NZQ-29	MZ573006	Plectosphaerella oligotrophica CGMCC 3.15078 (JX508810)	Plectosphaerella	Plectosphaerellaceae	Glomerellales	Sordariomycetes	Ascomycota	98.48	527	GCTCTGAGTCATACTCTCTACCCTTTGTGACTATTATACCTGTTGCTTCGGCGGCGCCCGCGAGGGTGCCCGCCGGTCTCATCAGAATCTCTGTTTTCGAACCCGACGATACTTCTGAGTGTTCTTAGCGAACTGTCAAAACTTTTAACAACGGATCTCTTGGCTCCAGCATCGATGAAGAACGCAGCGAAACGCGATATGTAATGTGAATTGCAGAATTCAGTGAATCATCGAATCTTTGAACGCACATGGCGCCTTCCAGTATCCTGGGAGGCATGCCTGTCCGAGCGTCGTTTCAACCCTCGAGCCCCTGTGGCCCGGCGTTGGGGATCTGCCACGGCAGGCCCCTAAAACCAGTGGCGGACCCGATGGACCCTCTCCTTTACGTAGTAGCATTCG…
F8530	NZQ-32	MZ573007	Pseudopyrenochaeta terrestris CBS 282.72 (LT623228)	Pseudopyrenochaeta	Pleosporineae	Pleosporales	Dothideomycetes	Ascomycota	94.84	556	GCCGCCTTTGTGTTACGGGGGCCGGCGAGGGATGCGCACTTCGGTGCGCCTTTCTTCCCCGCCCTGTCTGATACTACCCATGTCTTTTGCGTACCAATTGTTTCCTCGGTGGGCTTGCCCGCCGGTTGGACACTATAAAACCTTTTGTAATTGCAGTCAGCGTCAGAAAAACATAATAATTACAACTTTCAACAACGGATCTCTTGGTTCTGGCATCGATGAAGAACGCAGCGAAATGCGATAAGTAGTGTGAATTGCAGAATTCAGTGAATCATCGAATCTTTGAACGCACATTGCGCCCCTTGGTATTCCATGGGGCATGCCTGTTCGAGCGTCATTTGTACCCTCAAGCTCTGCTTGGTGTTGGGTGTTTGTCCCGCTTTGCGCGTGGACTCGCCT…
F8531	NZQ-33	MZ573008	Plectosphaerella oligotrophica CGMCC 3.15078 (JX508810)	Plectosphaerella	Plectosphaerellaceae	Glomerellales	Sordariomycetes	Ascomycota	98.48	526	GTCTGAGTCATACTCTCTACCCTTTGTGACTATTATACCTGTTGCTTCGGCGGCGCCCGCGAGGGTGCCCGCCGGTCTCATCAGAATCTCTGTTTTCGAACCCGACGATACTTCTGAGTGTTCTTAGCGAACTGTCAAAACTTTTAACAACGGATCTCTTGGCTCCAGCATCGATGAAGAACGCAGCGAAACGCGATATGTAATGTGAATTGCAGAATTCAGTGAATCATCGAATCTTTGAACGCACATGGCGCCTTCCAGTATCCTGGGAGGCATGCCTGTCCGAGCGTCGTTTCAACCCTCGAGCCCCTGTGGCCCGGCGTTGGGGATCTGCCACGGCAGGCCCCTAAAACCAGTGGCGGACCCGATGGACCCTCTCCTTTACGTAGTAGCATTCGC…
F8532	NZQ-34	MZ573009	Ilyonectria robusta CBS 308.35 (JF735264)	Ilyonectria	Nectriaceae	Hypocreales	Sordariomycetes	Ascomycota	99.01	516	GATCGAGTTAACTCCCAACCCCTGTGAACATACCATATTGTTGCCTCGGCGGTGCCTGTTTCGGCAGCCCGCCAGAGGACCCAAACCCTAGATTACATTAAAGCATTTTCTGAGTCAATGATTAAATCAATCAAAACTTTCAACAACGGATCTCTTGGTTCTGGCATCGATGAAGAACGCAGCGAAATGCGATAAGTAATGTGAATTGCAGAATTCAGTGAATCATCGAATCTTTGAACGCACATTGCGCCCGCCAGTATTCTGGCGGGCATGCCTGTCCGAGCGTCATTTCAACCCTCAAGCCCCCGGGCTTGGTGTTGGAGATCGGCGAGCCCCCCGGGGCGCGCCGTCTCCCAAATATAGCGGCGGTCCCGCTGTAGCTTCCTCTGCGTAGTAGCA…
F8533	NZQ-35	MZ573010	Diaporthe ukurunduensis CFCC 52592 (MH121527)	Diaporthe	Diaporthaceae	Diaporthales	Sordariomycetes	Ascomycota	95.76	560	AAATCCTGGAGCGCCCACGCGCACCCAGAAACCCTTTGTGAACTTATACCTTACTGTTGCCTCGGCGAAGGCTGGCCCCCCGGGGCCCCTCACCCTCACGGGTGTTGAGACAGCCCGCCGGCGGCCAAGTTAACTCTTGTTTTTACACTGAAACTCTGAGAAAAAAACATAAATGAATCAAAACTTTCAACAACGGATCTCTTGGTTCTGGCATCGATGAAGAACGCAGCGAAATGCGATAAGTAATGTGAATTGCAGAATTCAGTGAATCATCGAATCTTTGAACGCACATTGCGCCCTCTGGTATTCCGGAGGGCATGCCTGTTCGAGCGTCATTTCAACCCTCAAGCCTGGCTTGGTGATGGGGCACTGCTTCTCTCACGGGAAGCAGGCCCTGAA…
F8535	NZQ-37	MZ573011	Plectosphaerella oligotrophica CGMCC 3.15078 (JX508810)	Plectosphaerella	Plectosphaerellaceae	Glomerellales	Sordariomycetes	Ascomycota	99.05	527	GATCTGAGTCATACTCTCTACCCTTTGTGAACTATTATACCTGTTGCTTCGGCGGCGCCCGCGAGGGTGCCCGCCGGTCTCATCAGAATCTCTGTTTTCGAACCCGACGATACTTCTGAGTGTTCTTAGCGAACTGTCAAAACTTTTAACAACGGATCTCTTGGCTCCAGCATCGATGAAGAACGCAGCGAAACGCGATATGTAATGTGAATTGCAGAATTCAGTGAATCATCGAATCTTTGAACGCACATGGCGCCTTCCAGTATCCTGGGAGGCATGCCTGTCCGAGCGTCGTTTCAACCCTCGAGCCCCTGTGGCCCGGCGTTGGGGATCTGCCACGGCAGGCCCCTAAAACCAGTGGCGGACCCGATGGACCCTCTCCTTTACGTAGTAGCATTC…
F8536	NZQ-38	MZ573012	Paraphoma radicina CBS 111.79 (KF251172)	Paraphoma	Pleosporineae	Pleosporales	Dothideomycetes	Ascomycota	98.84	540	CACCGTTCATGCAGAGAGTTGGGATGGTTGAGTATCTCGCCTCTCAATTCTCGCTGTATTTTACCCTTGTTTTTCTCATACTATTATTTCCTCGGCAGGCTTGCCTGCCGGGTGAAACAACTTCAAACCTGTTTAATTTTCAATCAGCGTCTGAACAAATTAATAATTACAACTTTCAACAACGGATCTCTTGGTTCTGGCATCGATGAAGAACGCAGCGAAATGCGATAAGTAGTGTGAATTGCAGAATTCAGTGAATCATCGAATCTTTGAACGCACATTGCGCCCCTTGGTATTCCATGGGGCATGCCTGTTCGAGCGTCATTTGTACCTTCAAGCTCTGCTTGGTGTTGGGTGTTTGTCCTTGCTCTAGTGGCGGGACTCGCCTTAAAGTAATTG…
F8537	NZQ-39	MZ573013	Paraphoma radicina CBS 111.79 (KF251172)	Paraphoma	Pleosporineae	Pleosporales	Dothideomycetes	Ascomycota	99.21	542	GGGCTCGTTTATGCAGAGAGTTGGGATGGTTGAGTATCTCGCCTCTCAATTCTCGCTGTATTTTACCCTTGTTTTTCTCATACTATTATTTCCTCGGCAGGCTTGCCTGCCGGGTGAAACAACTTCAAACCTGTTTAATTTTCAATCAGCGTCTGAACAAATTAATAATTACAACTTTCAACAACGGATCTCTTGGTTCTGGCATCGATGAAGAACGCAGCGAAATGCGATAAGTAGTGTGAATTGCAGAATTCAGTGAATCATCGAATCTTTGAACGCACATTGCGCCCCTTGGTATTCCATGGGGCATGCCTGTTCGAGCGTCATTTGTACCTTCAAGCTCTGCTTGGTGTTGGGTGTTTGTCCTTGCTCTAGTGGCGGGACTCGCCTTAAAGTAAT…
F8538	NZQ-41	MZ573014	Ceratobasidium ramicola CBS 133.82 (DQ278931)	Ceratobasidium	Ceratobasidiaceae	Cantharellales	Agaricomycetes	Basidiomycota	89.04	634	GAATTGAATGATGTAGAGTTGGTTGTCGCTGGCCCTTTCGGGGGCATGTGCACGCCTTCTCTTTCATCCACACACACCTGTGCACTTGTGAGACGGAGGACTTTAATTTGGTCTTCCGTCTACTTAATCACACAAACTCATTTTAATTAAACTGAATGTAATTGATGTAACGCATCATTAGAACTAAGTTTCAACAACGGATCTCTTGGCTCTCGCATCGATGAAGAACGCAGCGAAATGCGATAAGTAATGTGAATTGCAGAATTCAGTGAATCATCGAATCTTTGAACGCACCTTGCGCTCCTTGGTATTCCTTGGAGCATGCCTGTTTGAGTATCATGAAATTCTCAAAGTAAATCTTTTTGTTAATTCAACTGGTTTACTTTGGACTTGGAGGTC…
F8540	NZQ-43	MZ573015	Paraphoma radicina CBS 111.79 (KF251172)	Paraphoma	Pleosporineae	Pleosporales	Dothideomycetes	Ascomycota	99.21	542	TTGCTTCTTTATGCAGAGAGTTGGGATGGTTGAGTATCTCGCCTCTCAATTCTCGCTGTATTTTACCCTTGTTTTTCTCATACTATTATTTCCTCGGCAGGCTTGCCTGCCGGGTGAAACAACTTCAAACCTGTTTAATTTTCAATCAGCGTCTGAACAAATTAATAATTACAACTTTCAACAACGGATCTCTTGGTTCTGGCATCGATGAAGAACGCAGCGAAATGCGATAAGTAGTGTGAATTGCAGAATTCAGTGAATCATCGAATCTTTGAACGCACATTGCGCCCCTTGGTATTCCATGGGGCATGCCTGTTCGAGCGTCATTTGTACCTTCAAGCTCTGCTTGGTGTTGGGTGTTTGTCCTTGCTCTAGTGGCGGGACTCGCCTTAAAGTAAT…
F8541	NZQ-44	MZ573016	Ilyonectria robusta CBS 308.35 (JF735264)	Ilyonectria	Nectriaceae	Hypocreales	Sordariomycetes	Ascomycota	99.21	520	GTGGCCTCGGACTTCACTCCCAACCCCTGTGACATACCATATTGTTGCCTCGGCGGTGCCTGTTTCGGCAGCCCGCCAGAGGACCCAAACCCTAGATTACATTAAAGCATTTTCTGAGTCAATGATTAAATCAATCAAAACTTTCAACAACGGATCTCTTGGTTCTGGCATCGATGAAGAACGCAGCGAAATGCGATAAGTAATGTGAATTGCAGAATTCAGTGAATCATCGAATCTTTGAACGCACATTGCGCCCGCCAGTATTCTGGCGGGCATGCCTGTCCGAGCGTCATTTCAACCCTCAAGCCCCCGGGCTTGGTGTTGGAGATCGGCGAGCCCCCCGGGGCGCGCCGTCTCCCAAATATAGCGGCGGTCCCGCTGTAGCTTCCTCTGCGTAGT…
F8542	NZQ-45	MZ573017	Lecanicillium coprophilum CGMCC 3.18986 (MH177616)	Lentitheciaceae	Massarineae	Pleosporales	Dothideomycetes	Ascomycota	93.26	573	GGGGGGATCGACTAACTCCCAACCCATGTGAACATTACCTCTATGTTGCTTCGGCGGAGCCGCCCCGGCGCCCGGAACCCCCTGCGGTCCCGCGGCCCGGAACCAAGGCGCCCGCCGGAGGCCACAAACTCTTCTGTTTTTACAGTTTCTTCTGAGTGTGCCGCAAGGCAGTATACAAATGAATCAAAACTTTCAACAACGGATCTCTTGGTTCTGGCATCGATGAAGAACGCAGCGAAATGCGATAAGTAATGTGAATTGCAGAATTCAGTGAATCATCGAATCTTTGAACGCACATTGCGCCCGCCAGAATTCTGGCGGGCATGCCTGTTCGAGCGTCATTTCAACCCTCGAGCTCCCCTTTCGGGGGGAGCCCGGCGTTGGGGACCCGGCGCTAAC…
F8543	NZQ-46	MZ573018	Plectosphaerella oligotrophica CGMCC 3.15078 (JX508810)	Plectosphaerella	Plectosphaerellaceae	Glomerellales	Sordariomycetes	Ascomycota	98.66	528	GGGCTCGAGTCTATACTCTCTACCCTTTGTGACTATTATACCTGTTGCTTCGGCGGCGCCCGCGAGGGTGCCCGCCGGTCTCATCAGAATCTCTGTTTTCGAACCCGACGATACTTCTGAGTGTTCTTAGCGAACTGTCAAAACTTTTAACAACGGATCTCTTGGCTCCAGCATCGATGAAGAACGCAGCGAAACGCGATATGTAATGTGAATTGCAGAATTCAGTGAATCATCGAATCTTTGAACGCACATGGCGCCTTCCAGTATCCTGGGAGGCATGCCTGTCCGAGCGTCGTTTCAACCCTCGAGCCCCTGTGGCCCGGCGTTGGGGATCTGCCACGGCAGGCCCCTAAAACCAGTGGCGGACCCGATGGACCCTCTCCTTTACGTAGTAGCATT…
F8544	NZQ-47	MZ573019	Pseudopyrenochaeta terrestris CBS 282.72 (LT623228)	Pseudopyrenochaeta	Pleosporineae	Pleosporales	Dothideomycetes	Ascomycota	94.99	553	GGGCTACGTTACGGGGGCCGGCGAGGGATGCGCACTTCGGTGCGCCTTTCTTCCCCGCCCTGTCTGATACTACCCATGTCTTTTGCGTACCAATTGTTTCCTCGGTGGGCTTGCCCGCCGGTTGGACACTATAAAACCTTTTGTAATTGCAGTCAGCGTCAGAAAAACATAATAATTACAACTTTCAACAACGGATCTCTTGGTTCTGGCATCGATGAAGAACGCAGCGAAATGCGATAAGTAGTGTGAATTGCAGAATTCAGTGAATCATCGAATCTTTGAACGCACATTGCGCCCCTTGGTATTCCATGGGGCATGCCTGTTCGAGCGTCATTTGTACCCTCAAGCTCTGCTTGGTGTTGGGTGTTTGTCCCGCTTTGCGCGTGGACTCGCCTTAAA…
F8545	NZQ-48	MZ573020	Fusarium solani CBS 140079 (KT313633)	Lecanicillium	Cordycipitaceae	Hypocreales	Sordariomycetes	Ascomycota	99.24	537	ATGGCTCGACTTCACTCATCACCCTGTGACATACCTAAAACGTTGCTTCGGCGGGAACAGACGGCCCTGTAACAACGGGCCGCCCCCGCCAGAGGACCCCTAACTCTGTTTTTATAATGTTTTTCTGAGTAAACAAGCAAATAAATTAAAACTTTCAACAACGGATCTCTTGGCTCTGGCATCGATGAAGAACGCAGCGAAATGCGATAAGTAATGTGAATTGCAGAATTCAGTGAATCATCGAATCTTTGAACGCACATTGCGCCCGCCAGTATTCTGGCGGGCATGCCTGTTCGAGCGTCATTACAACCCTCAGGCCCCCGGGCCTGGCGTTGGGGATCGGCGGAAGCCCCCTGTGGGCACACGCCGTCCCTCAAATACAGTGGCGGTCCCGCCGCA…
F8546	NZQ-49	MZ573021	Rhizopus oryzae CBS 112.07 (EU484274)	Rhizopus	Mucorineae	Mucorales	Mucoromycetes	Mucoromycota	99.51	606	TTGCTATTATGTAAGCGCCTTACCTTAGGGTTTCCTCTGGGGTAAGTGATTGCTTCTACACTGTGAAAATTTGGCTGAGAGACTCAGACTGGTCATGGGTAGACCTATCTGGGGTTTGATCGATGCCACTCCTGGTTTCAGGAGTACCCTTCATAATAAACCTAGAAATTCAGTATTATAAAGTTTAATAAAAAACAACTTTTAACAATGGATCTCTTGGTTCTCGCATCGATGAAGAACGTAGCAAAGTGCGATAACTAGTGTGAATTGCATATTCAGTGAATCATCGAGTCTTTGAACGCAGCTTGCACTCTATGGTTTTTCTATAGAGTACGCCTGCTTCAGTATCATCACAAACCCACACATAACATTTGTTTATGTGGTGATGGGTCGCATCGC…
F8547	NZQ-50	MZ573022	Plectosphaerella oligotrophica CGMCC 3.15078 (JX508810)	Plectosphaerella	Plectosphaerellaceae	Glomerellales	Sordariomycetes	Ascomycota	99.04	535	TTTGGGCCCTCGGGGTTCTATACTCTCTACCCTTTGTGACTATTATACCTGTTGCTTCGGCGGCGCCCGCGAGGGTGCCCGCCGGTCTCATCAGAATCTCTGTTTTCGAACCCGACGATACTTCTGAGTGTTCTTAGCGAACTGTCAAAACTTTTAACAACGGATCTCTTGGCTCCAGCATCGATGAAGAACGCAGCGAAACGCGATATGTAATGTGAATTGCAGAATTCAGTGAATCATCGAATCTTTGAACGCACATGGCGCCTTCCAGTATCCTGGGAGGCATGCCTGTCCGAGCGTCGTTTCAACCCTCGAGCCCCTGTGGCCCGGCGTTGGGGATCTGCCACGGCAGGCCCCTAAAACCAGTGGCGGACCCGATGGACCCTCTCCTTTACGTAG…
F8548	NZQ-51	MZ573023	Dactylonectria alcacerensis CBS 129087 (JF735333)	Dactylonectria	Nectriaceae	Hypocreales	Sordariomycetes	Ascomycota	99.81	525	GTGTTTTCCGACTAACTCCCAACCCCTGTGAACATACCTATTTGTTGCCTCGGCGGTGCCTGTTCCGACAGCCCGCCAGAGGACCCCAAACCCTGATTACATTTAAGAAGTCTTCTGAGTAAACCGATTAAATAAATCAAAACTTTCAACAACGGATCTCTTGGTTCTGGCATCGATGAAGAACGCAGCGAAATGCGATAAGTAATGTGAATTGCAGAATTCAGTGAATCATCGAATCTTTGAACGCACATTGCGCCCGCTAGTATTCTGGCGGGCATGCCTGTCCGAGCGTCATTTCAACCCTCAAGCCCCCGGGCTTGGTGTTGGGGATCGGCGAGCCTCCGCGCCCGCCGTCCCCTAAATCTAGTGGCGGTCTCGCTGTAGCTTCCTCTGCGTAGT…
F8549	NZQ-52	MZ573024	Dactylonectria alcacerensis CBS 129087 (JF735333)	Dactylonectria	Nectriaceae	Hypocreales	Sordariomycetes	Ascomycota	99.01	520	GGGGCATCGACTCACTCCAACCCCTGTGACATACCTATTTGTTGCCTCGGCGGTGCCTGTTCCGACAGCCCGCCAGAGGACCCCAAACCCTGATTACATTTAAGAAGTCTTCTGAGTAAACCGATTAAATAAATCAAAACTTTCAACAACGGATCTCTTGGTTCTGGCATCGATGAAGAACGCAGCGAAATGCGATAAGTAATGTGAATTGCAGAATTCAGTGAATCATCGAATCTTTGAACGCACATTGCGCCCGCTAGTATTCTGGCGGGCATGCCTGTCCGAGCGTCATTTCAACCCTCAAGCCCCCGGGCTTGGTGTTGGGGATCGGCGAGCCTCCGCGCCCGCCGTCCCCTAAATCTAGTGGCGGTCTCGCTGTAGCTTCCTCTGCGTAGTAGC…
F8550	NZQ-53	MZ573025	Plectosphaerella oligotrophica CGMCC 3.15078 (JX508810)	Plectosphaerella	Plectosphaerellaceae	Glomerellales	Sordariomycetes	Ascomycota	98.86	531	GTGCCCCTCTGAGTCTTACTCTCTACCCTTTGTGACTATTATACCTGTTGCTTCGGCGGCGCCCGCGAGGGTGCCCGCCGGTCTCATCAGAATCTCTGTTTTCGAACCCGACGATACTTCTGAGTGTTCTTAGCGAACTGTCAAAACTTTTAACAACGGATCTCTTGGCTCCAGCATCGATGAAGAACGCAGCGAAACGCGATATGTAATGTGAATTGCAGAATTCAGTGAATCATCGAATCTTTGAACGCACATGGCGCCTTCCAGTATCCTGGGAGGCATGCCTGTCCGAGCGTCGTTTCAACCCTCGAGCCCCTGTGGCCCGGCGTTGGGGATCTGCCACGGCAGGCCCCTAAAACCAGTGGCGGACCCGATGGACCCTCTCCTTTACGTAGTAGC…
F8551	NZQ-54	MZ573026	Volutella delonicis MFLU 19-1384 (MT215504)	Volutella	Nectriaceae	Hypocreales	Sordariomycetes	Ascomycota	90.61	548	GCTCGAGTTACTCCCAACCCCTGTGACATACCAATCGTTGCCTCGGCGGGAGAGCCCCGGGCGTTGGCGAAAGCCTCGCACCGGTATCAGGCGCCCGCCGGAGGACCCAAACAAACTCTTGAATTCTAAAGTATCTTCTGAGTAATATAAGTTAAATAAATTAAAACTTTCAACAACGGATCTCTTGGTTCTGGCATCGATGAAGAACGCAGCGAAATGCGATAAGTAATGTGAATTGCAGAATTCAGTGAATCATCGAATCTTTGAACGCACATTGCGCCCGCCAGTATTCTGGCGGGCATGCCTGTTCGAGCGTCATTTCAACCCTCAAGCCCAGCTTGGTGTTGGGGATCGGCACAGGCGCCTTCGGGCGCCCGCCGTCCCCTAAATCTAGTGGCG…
F8553	NZQ-56	MZ573027	Paraphoma radicina CBS 111.79 (KF251172)	Paraphoma	Pleosporineae	Pleosporales	Dothideomycetes	Ascomycota	99.21	543	GGGCTCGTTTATGCAGAGAGTTGGGATGGTTGAGTATCTCGCCTCTCAATTCTCGCTGTATTTTACCCTTGTTTTTCTCATACTATTATTTCCTCGGCAGGCTTGCCTGCCGGGTGAAACAACTTCAAACCTGTTTAATTTTCAATCAGCGTCTGAACAAATTAATAATTACAACTTTCAACAACGGATCTCTTGGTTCTGGCATCGATGAAGAACGCAGCGAAATGCGATAAGTAGTGTGAATTGCAGAATTCAGTGAATCATCGAATCTTTGAACGCACATTGCGCCCCTTGGTATTCCATGGGGCATGCCTGTTCGAGCGTCATTTGTACCTTCAAGCTCTGCTTGGTGTTGGGTGTTTGTCCTTGCTCTAGTGGCGGGACTCGCCTTAAAGTAAT…
F8555	NZQ-58	MZ573028	Plectosphaerella oligotrophica CGMCC 3.15078 (JX508810)	Plectosphaerella	Plectosphaerellaceae	Glomerellales	Sordariomycetes	Ascomycota	98.86	528	GTGCACTGATCTATACTCTCTACCCTTTGTGACTATTATACCTGTTGCTTCGGCGGCGCCCGCGAGGGTGCCCGCCGGTCTCATCAGAATCTCTGTTTTCGAACCCGACGATACTTCTGAGTGTTCTTAGCGAACTGTCAAAACTTTTAACAACGGATCTCTTGGCTCCAGCATCGATGAAGAACGCAGCGAAACGCGATATGTAATGTGAATTGCAGAATTCAGTGAATCATCGAATCTTTGAACGCACATGGCGCCTTCCAGTATCCTGGGAGGCATGCCTGTCCGAGCGTCGTTTCAACCCTCGAGCCCCTGTGGCCCGGCGTTGGGGATCTGCCACGGCAGGCCCCTAAAACCAGTGGCGGACCCGATGGACCCTCTCCTTTACGTAGTAGCATT…
F8557	NZQ-60	MZ573029	Paraphoma radicina CBS 111.79 (KF251172)	Paraphoma	Pleosporineae	Pleosporales	Dothideomycetes	Ascomycota	99.21	542	GGGCTCGTTTATGCAGAGAGTTGGGATGGTTGAGTATCTCGCCTCTCAATTCTCGCTGTATTTTACCCTTGTTTTTCTCATACTATTATTTCCTCGGCAGGCTTGCCTGCCGGGTGAAACAACTTCAAACCTGTTTAATTTTCAATCAGCGTCTGAACAAATTAATAATTACAACTTTCAACAACGGATCTCTTGGTTCTGGCATCGATGAAGAACGCAGCGAAATGCGATAAGTAGTGTGAATTGCAGAATTCAGTGAATCATCGAATCTTTGAACGCACATTGCGCCCCTTGGTATTCCATGGGGCATGCCTGTTCGAGCGTCATTTGTACCTTCAAGCTCTGCTTGGTGTTGGGTGTTTGTCCTTGCTCTAGTGGCGGGACTCGCCTTAAAGTAAT…
F8558	NZQ-61	MZ573030	Fusarium solani CBS 140079 (KT313633)	Fusarium	Nectriaceae	Hypocreales	Sordariomycetes	Ascomycota	99.61	537	GGGGCTCGACTAACACTCATCACCCTGTGACATACCTAAAACGTTGCTTCGGCGGGAACAGACGGCCCTGTAACAACGGGCCGCCCCCGCCAGAGGACCCCTAACTCTGTTTTTATAATGTTTTTCTGAGTAAACAAGCAAATAAATTAAAACTTTCAACAACGGATCTCTTGGCTCTGGCATCGATGAAGAACGCAGCGAAATGCGATAAGTAATGTGAATTGCAGAATTCAGTGAATCATCGAATCTTTGAACGCACATTGCGCCCGCCAGTATTCTGGCGGGCATGCCTGTTCGAGCGTCATTACAACCCTCAGGCCCCCGGGCCTGGCGTTGGGGATCGGCAGAAGCCCCCTGTGGGCACACGCCGTCCCTCAAATACAGTGGCGGTCCCGCCGC…
F8559	NZQ-62	MZ573031	Ilyonectria robusta CBS 308.35 (JF735264)	Ilyonectria	Nectriaceae	Hypocreales	Sordariomycetes	Ascomycota	99.21	516	GCGGCTCCGAGCTCACTCCCAACCCCTGTGACATACCATATTGTTGCCTCGGCGGTGCCTGTTTCGGCAGCCCGCCAGAGGACCCAAACCCTAGATTACATTAAAGCATTTTCTGAGTCAATGATTAAATCAATCAAAACTTTCAACAACGGATCTCTTGGTTCTGGCATCGATGAAGAACGCAGCGAAATGCGATAAGTAATGTGAATTGCAGAATTCAGTGAATCATCGAATCTTTGAACGCACATTGCGCCCGCCAGTATTCTGGCGGGCATGCCTGTCCGAGCGTCATTTCAACCCTCAAGCCCCCGGGCTTGGTGTTGGAGATCGGCGAGCCCCCCGGGGCGCGCCGTCTCCCAAATATAGCGGCGGTCCCGCTGTAGCTTCCTCTGCGTAGTA…
F8560	NZQ-63	MZ573032	Penicillium citrinum NRRL 1841 (AF033422)	Penicillium	Aspergillaceae	Eurotiales	Eurotiomycetes	Ascomycota	99.41	526	GGCCTTCGGTGATGACCATCGGGGCCAGCCTCCCACCCGTGTTGCCCGAACCTATGTTGCCTCGGCGGGCCCCGCGCCCGCCGACGGCCCCCCTGAACGCTGTCTGAAGTTGCAGTCTGAGACCTATAACGAAATTAGTTAAAACTTTCAACAACGGATCTCTTGGTTCCGGCATCGATGAAGAACGCAGCGAAATGCGATAACTAATGTGAATTGCAGAATTCAGTGAATCATCGAGTCTTTGAACGCACATTGCGCCCTCTGGTATTCCGGAGGGCATGCCTGTCCGAGCGTCATTGCTGCCCTCAAGCCCGGCTTGTGTGTTGGGCCCCGTCCCCCCCGCCGGGGGGACGGGCCCGAAAGGCAGCGGCGGCACCGCGTCCGGTCCTCGAGCGTATG…
F8561	NZQ-64	MZ573033	Aspergillus brunneoviolaceus NRRL 4912 (EF661220)	Aspergillus	Aspergillaceae	Eurotiales	Eurotiomycetes	Ascomycota	99.62	551	TTGCTTGGTGTAGCTGTACTCTTCTAGGGCCACCTCCCACCCGTGCTTACCGTACCCTGTTGCTTCGGCGGGCCCGCCTTCGGGCGGCCCGGGGCCTGCCCCCGGGACCGCGCCCGCCGGAGACCCCAATGGAACACTGTCTGAAAGCGTGCAGTCTGAGTCGATTGATACCAATCAGTCAAAACTTTCAACAATGGATCTCTTGGTTCCGGCATCGATGAAGAACGCAGCGAAATGCGATAACTAATGTGAATTGCAGAATTCAGTGAATCATCGAGTCTTTGAACGCACATTGCGCCCCCTGGTATTCCGGGGGGCATGCCTGTCCGAGCGTCATTTCTCCCCTCCAGCCCCGCTGGTTGTTGGGCCGCGCCCCCCCGGGGGCGGGCCTCGAGAGAA…
F8562	NZQ-65	MZ573034	Penicillium citrinum NRRL 1841 (AF033422)	Penicillium	Aspergillaceae	Eurotiales	Eurotiomycetes	Ascomycota	98.85	533	GGCTTCGAGTCAGGCCTTCGGGGCCAACCTCCCACCCGTGTTGCCCGAACCTATGTTGCCTCGGCGGGCCCCGCGCCCGCCGACGGCCCCCCTGAACGCTGTCTGAAGTTGCAGTCTGAGACCTATAACGAAATTAGTTAAAACTTTCAACAACGGATCTCTTGGTTCCGGCATCGATGAAGAACGCAGCGAAATGCGATAACTAATGTGAATTGCAGAATTCAGTGAATCATCGAGTCTTTGAACGCACATTGCGCCCTCTGGTATTCCGGAGGGCATGCCTGTCCGAGCGTCATTGCTGCCCTCAAGCCCGGCTTGTGTGTTGGGCCCCGTCCCCCCCGCCGGGGGGACGGGCCCGAAAGGCAGCGGCGGCACCGCGTCCGGTCCTCGAGCGTATGG…
F8563	NZQ-66	MZ573035	Aspergillus foetidus CBS 121.28 (MH854949)	Aspergillus	Aspergillaceae	Eurotiales	Eurotiomycetes	Ascomycota	99.11	559	GGGCTTCGAGTCGGTCTTTGGGCCACCTCCCATCCGTGTCTATTGTACCCTGTTGCTTCGGCGGGCCCGCCGCTTGTCGGCCGCCGGGGGGGCGCCTCTGCCCCCCGGGCCCGTGCCCGCCGGAGACCCCAACACGAACACTGTCTGAAAGCGTGCAGTCTGAGTTGATTGAATGCAATCAGTTAAAACTTTCAACAATGGATCTCTTGGTTCCGGCATCGATGAAGAACGCAGCGAAATGCGATAACTAATGTGAATTGCAGAATTCAGTGAATCATCGAGTCTTTGAACGCACATTGCGCCCCCTGGTATTCCGGGGGGCATGCCTGTCCGAGCGTCATTGCTGCCCTCAAGCCCGGCTTGTGTGTTGGGTCGCCGTCCCCCTCTCCGGGGGGACGG…
F8564	NZQ-67	MZ573036	Aspergillus fumigatus ATCC 1022 (HQ026746）	Aspergillus	Aspergillaceae	Eurotiales	Eurotiomycetes	Ascomycota	98.94	573	GGGCATTCGAGTGAGGCTCTGGGTCACCTCCCACCCGTGTCTATCGTACCTTGTTGCTTCGGCGGGCCCGCCGTTTCGACGGCCGCCGGGGAGGCCTTGCGCCCCCGGGCCCGCGCCCGCCGAAGACCCCAACATGAACGCTGTTCTGAAAGTATGCAGTCTGAGTTGATTATCGTAATCAGTTAAAACTTTCAACAACGGATCTCTTGGTTCCGGCATCGATGAAGAACGCAGCGAAATGCGATAAGTAATGTGAATTGCAGAATTCAGTGAATCATCGAGTCTTTGAACGCACATTGCGCCCCCTGGTATTCCGGGGGGCATGCCTGTCCGAGCGTCATTGCTGCCCTCAAGCACGGCTTGTGTGTTGGGCCCCCGTCCCCCTCTCCCGGGGGACGG…
F8565	NZQ-68	MZ573037	Penicillium chrysogenum CBS 306.48 (AY213669)	Penicillium	Aspergillaceae	Eurotiales	Eurotiomycetes	Ascomycota	98.91	564	GGGCTTCGAGTGAGGCTCTGGGTCACCTCCCACCCGTGTTTATTTTACCTTGTTGCTTCGGCGGGCCCGCCTTAACTGGCCGCCGGGGGGCTTACGCCCCCGGGCCCGCGCCCGCCGAAGACACCCTCGAACTCTGTCTGAAGATTGTAGTCTGAGTGAAAATATAAATTATTTAAAACTTTCAACAACGGATCTCTTGGTTCCGGCATCGATGAAGAACGCAGCGAAATGCGATACGTAATGTGAATTGCAAATTCAGTGAATCATCGAGTCTTTGAACGCACATTGCGCCCCCTGGTATTCCGGGGGGCATGCCTGTCCGAGCGTCATTGCTGCCCTCAAGCACGGCTTGTGTGTTGGGCCCCGTCCTCCGATCCCGGGGGACGGGCCCGAAAGGCA…
F8566	NZQ-69	MZ573038	Penicillium expansum ATCC 7861 (AY373912)	Penicillium	Aspergillaceae	Eurotiales	Eurotiomycetes	Ascomycota	99.63	553	GGGCTCGGTGAGACTTTGGGTCACCTCCCACCCGTGTTTATTTACCTCGTTGCTTCGGCGGGCCCGCCTTAACTGGCCGCCGGGGGGCTCACGCCCCCGGGCCCGCGCCCGCCGAAGACACCCCCGAACTCTGCCTGAAGATTGTCGTCTGAGTGAAAATATAAATTATTTAAAACTTTCAACAACGGATCTCTTGGTTCCGGCATCGATGAAGAACGCAGCGAAATGCGATACGTAATGTGAATTGCAAATTCAGTGAATCATCGAGTCTTTGAACGCACATTGCGCCCCCTGGTATTCCGGGGGGCATGCCTGTCCGAGCGTCATTGCTGCCCTCAAGCCCGGCTTGTGTGTTGGGCCCCGTCCTCCGATTCCGGGGGACGGGCCCGAAAGGCAGCG…
F8567	NZQ-70	MZ573039	Talaromyces variabilis CBS 385.48 (JN899318)	Talaromyces	Trichocomaceae	Eurotiales	Eurotiomycetes	Ascomycota	96.69	579	TGGGGTTCCGGGTGCGGGTTCTCACGAGCCCACCTCCCACCCGTGTTTACCGTTACCGCGTTGCCTCGGCGGGCCCACTGGGGCCTGGCCCCGGTCGCCGGGGGGCTTCTGCCCCCGGGCCCGCGCCCGCCGACGCACCCTAGAACCCTGCCTGAATAGTGAGTCTGAGTGAGATTTGAAATCATTAAAACTTTCAACAACGGATCTCTTGGTTCCGGCATCGATGAAGAACGCAGCGAAATGCGATAAGTAATGTGAATTGCAGAATTCCGTGAATCATCGAATCTTTGAACGCACATTGCGCCCCCTGGCATTCCGGGGGGCATGCCTGTCCGAGCGTCATTTCTGCCCTCCAGCACGGCTGGGTGTTGGGCGCTGTCCCCCCGGGGACACGCCCCA…
F8568	NZQ-71	MZ573040	Penicillium rubens CBS 129667 (JX997057)	Penicillium	Aspergillaceae	Eurotiales	Eurotiomycetes	Ascomycota	99.63	576	GTGGTTCGGGTGAGACTCTGGGTCACCTCCCACCCGTGTTTATTTTACCTTGTTGCTTCGGCGGGCCCGCCTTAACTGGCCGCCGGGGGGCTTACGCCCCCGGGCCCGCGCCCGCCGAAGACACCCTCGAACTCTGTCTGAAGATTGTAGTCTGAGTGAAAATATAAATTATTTAAAACTTTCAACAACGGATCTCTTGGTTCCGGCATCGATGAAGAACGCAGCGAAATGCGATACGTAATGTGAATTGCAAATTCAGTGAATCATCGAGTCTTTGAACGCACATTGCGCCCCCTGGTATTCCGGGGGGCATGCCTGTCCGAGCGTCATTTCTGCCCTCAAGCACGGCTTGTGTGTTGGGCCCCGTCCTCCGATCCCGGGGGACGGGCCCGAAAGGCA…
F8569	NZQ-72	MZ573041	Cladosporium oxysporum CPC 14371 (HM148118)	Cladosporium	Cladosporiaceae	Cladosporiales	Sordariomycetes	Ascomycota	99.22	524	GGGCTCGTGACCCGGTCTACCACCGGGATGTTCATAACCCTTTGTTGTCCGACTCTGTTGCCTCCGGGGCGACCCTGCCTTCGGGCGGGGGCTCCGGGTGGACACTTCAAACTCTTGCGTAACTTTGCAGTCTGAGTAAACTTAATTAATAAATTAAAACTTTTAACAACGGATCTCTTGGTTCTGGCATCGATGAAGAACGCAGCGAAATGCGATAAGTAATGTGAATTGCAGAATTCAGTGAATCATCGAATCTTTGAACGCACATTGCGCCCCCTGGTATTCCGGGGGGCATGCCTGTTCGAGCGTCATTTCACCACTCAAGCCTCGCTTGGTATTGGGCAACGCGGTCCGCCGCGTGCCTCAAATCGACCGGCTGGGTCTTCTGTCCCCTAAGCG…
F8570	NZQ-73	MZ573042	Aspergillus fumigatus ATCC 1022 (HQ026746）	Aspergillus	Aspergillaceae	Eurotiales	Eurotiomycetes	Ascomycota	99.12	570	GGCTTCGAGTGAGGCCTCTGGGTCCACCTCCCACCCGTGTCTATCGTACCTTGTTGCTTCGGCGGGCCCGCCGTTTCGACGGCCGCCGGGGAGGCCTTGCGCCCCCGGGCCCGCGCCCGCCGAAGACCCCAACATGAACGCTGTTCTGAAAGTATGCAGTCTGAGTTGATTATCGTAATCAGTTAAAACTTTCAACAACGGATCTCTTGGTTCCGGCATCGATGAAGAACGCAGCGAAATGCGATAAGTAATGTGAATTGCAGAATTCAGTGAATCATCGAGTCTTTGAACGCACATTGCGCCCCCTGGTATTCCGGGGGGCATGCCTGTCCGAGCGTCATTGCTGCCCTCAAGCACGGCTTGTGTGTTGGGCCCCCGTCCCCCTCTCCCGGGGGACGG…
F8571	NZQ-74	MZ573043	Daldinia childiae CBS 122881 (KU683757)	Daldinia	Hypoxylaceae	Xylariales	Sordariomycetes	Ascomycota	94.38	558	GTGGCTCTGAGTACTACTCCACCCTATGTGAACCTTACCGTCGTTGCCTCGGCGGGCTGCGTCTACCCTGTAGCTACCCTGTAGCTACCCGGTAGGCGTGCTACAAGCCCGCCGGTGGACCACTAAACTCTGTTATAAATACTGTATCTCTGAATGCTTCAACTTAATAAGTTAAAACTTTCAACAACGGATCTCTTGGTTCTGGCATCGATGAAGAACGCAGCGAAATGCGATAAGTAATGTGAATTGCAGAATTCAGTGAATCATCGAATCTTTGAACGCACATTGCGCCCATTAGTATTCTAGTGGGCATGCCTATTCGAGCGTCATTTCAACCCTTAAGCCTAAGTTGCTTAGCGTTGGGAATCTGCCCTGTATTACGGGGCAGTTCCCTAAAGT…
F8572	NZQ-75	MZ573044	Penicillium camponotum CBS 140982 (KT887855)	Penicillium	Aspergillaceae	Eurotiales	Eurotiomycetes	Ascomycota	98.19	562	GTGCATCGAGTGAGTCCTCTGGGTCACCTCCCACCCGTGTTTATTTACCTTGTTGCTTCGGCGGGCCCGCCTCACGGCCGCCGGGGGGCATCTGCCCCCGGGCCCGCGCCCGCCGAAGACACCATTGAACTCTGTCTGAAGTTTGCAGTCTGAGCGATTAGCTAAATCAGTTAAAACTTTCAACAACGGATCTCTTGGTTCCGGCATCGATGAAGAACGCAGCGAAATGCGATACGTAATGTGAATTGCAGAATTCAGTGAATCATCGAGTCTTTGAACGCACATTGCGCCCCCTGGTATTCCGGGGGGCATGCCTGTCCGAGCGTCATTGCTGCCCTCAAGCACGGCTTGTGTGTTGGGCCCCGCCCCCCGGTCTCGGGGGGCGGACCCGAAAGGCAG…
F8573	NZQ-76	MZ573045	Aspergillus ochraceus NRRL 398 （AY373856）	Aspergillus	Aspergillaceae	Eurotiales	Eurotiomycetes	Ascomycota	98.93	564	GGGCAACTGATGATGGTCTCGGGGCCACCTCCCACCCGTGTATACCGTACCTTGTTGCTTCGGCGAGCCCGCCCCCTTTTTCTTTTAGGGGGCACAGCGCTCGCCGGAGACACCAACGTGAACACTGTCTGAAGTTTTGTCGTCTGAGTCGATTGTATCGCAATCAGTTAAAACTTTCAACAATGGATCTCTTGGTTCCGGCATCGATGAAGAACGCAGCGAAATGCGATAATTAATGTGAATTGCAGAATTCAGTGAATCATCGAGTCTTTGAACGCACATTGCACCCCCTGGTATTCCGGGGGGTATGCCTGTCCGAGCGTCATTGCTGCCCTCAAGCACGGCTTGTGTGTTGGGTCGTCGTCCCCCCCCAGGGGGACGGGCCCGAAAGGCAGCGGC…
F8860	NZQ-77	MZ573046	Plectosphaerella oligotrophica CGMCC 3.15078 (JX508810)	Plectosphaerella	Plectosphaerellaceae	Glomerellales	Sordariomycetes	Ascomycota	99.03	527	GATCTGGGTCATACTCTCTACCCTTTGTGACTATTATACCTGTTGCTTCGGCGGCGCCCGCGAGGGTGCCCGCCGGTCTCATCAGAATCTCTGTTTTCGAACCCGACGATACTTCTGAGTGTTCTTAGCGAACTGTCAAAACTTTTAACAACGGATCTCTTGGCTCCAGCATCGATGAAGAACGCAGCGAAACGCGATATGTAATGTGAATTGCAGAATTCAGTGAATCATCGAATCTTTGAACGCACATGGCGCCTTCCAGTATCCTGGGAGGCATGCCTGTCCGAGCGTCGTTTCAACCCTCGAGCCCCTGTGGCCCGGCGTTGGGGATCTGCCACGGCAGGCCCCTAAAACCAGTGGCGGACCCGATGGACCCTCTCCTTTACGTAGTAGCATTCG…
F8861	NZQ-78	MZ573047	Pseudopyrenochaeta terrestris CBS 282.72 (LT623228)	Pseudopyrenochaeta	Pleosporineae	Pleosporales	Dothideomycetes	Ascomycota	95.13	560	GGGCTTATTGTAACGGGGGCCGGCGAGGGATGCGCACTTCGGTGCGCCTTTCTTCCCCGCCCTGTCTGATACTACCCATGTCTTTTGCGTACCAATTGTTTCCTCGGTGGGCTTGCCCGCCGGTTGGACACTATAAAACCTTTTGTAATTGCAGTCAGCGTCAGAAAAACATAATAATTACAACTTTCAACAACGGATCTCTTGGTTCTGGCATCGATGAAGAACGCAGCGAAATGCGATAAGTAGTGTGAATTGCAGAATTCAGTGAATCATCGAATCTTTGAACGCACATTGCGCCCCTTGGTATTCCATGGGGCATGCCTGTTCGAGCGTCATTTGTACCCTCAAGCTCTGCTTGGTGTTGGGTGTTTGTCCCGCTTTGCGCGTGGACTCGCCTTA…
F8862	NZQ-79	MZ573048	Paraphoma radicina CBS 111.79 (KF251172)	Paraphoma	Pleosporineae	Pleosporales	Dothideomycetes	Ascomycota	99.21	547	GGGGTACGTTTATGCAGAGAGTTGGGATGGTTGAGTATCTCGCCTCTCAATTCTCGCTGTATTTTACCCTTGTTTTTCTCATACTATTATTTCCTCGGCAGGCTTGCCTGCCGGGTGAAACAACTTCAAACCTGTTTAATTTTCAATCAGCGTCTGAACAAATTAATAATTACAACTTTCAACAACGGATCTCTTGGTTCTGGCATCGATGAAGAACGCAGCGAAATGCGATAAGTAGTGTGAATTGCAGAATTCAGTGAATCATCGAATCTTTGAACGCACATTGCGCCCCTTGGTATTCCATGGGGCATGCCTGTTCGAGCGTCATTTGTACCTTCAAGCTCTGCTTGGTGTTGGGTGTTTGTCCTTGCTCTAGTGGCGGGACTCGCCTTAAAGTAA…
F8863	NZQ-80	MZ573049	Thelonectria blackeriella CBS 142200 (KX778711)	Thelonectria	Nectriaceae	Hypocreales	Sordariomycetes	Ascomycota	94.41	559	GTGGCTCGACTAACTCCCAACCCCTGTGACATACCTATCGTTGCTTCGGCGGACCACCCCAACCCCTTCGGGGCGCGGGGCCCGCCAGAGGACACCCAAAATTCAAATGTATTTTGCCTTTACAAATTTATTCTGAGTGGAATTTTTAAATAAATCAAAACTTTCAACAACGGATCTCTTGGCTCTGGCATCGATGAAGAACGCAGCGAAATGCGATAAGTAATGTGAATTGCAGAATTCAGTGAACCATCGAATCTTTGAACGCACATTGCGCCCGCCAGTATTCTGGCGGGCATGCCTGTTCGAGCGTCATTTCAACCCTCAAGCCCCCGGGCTTGGTGTTGGGGATCGGCACAAGGCGCTGGCACCCTCGGGAGCCCGCGCCCGCCGTCCCCCAAA…
F8864	NZQ-81	MZ573050	Paraphoma radicina CBS 111.79 (KF251172)	Paraphoma	Pleosporineae	Pleosporales	Dothideomycetes	Ascomycota	99.03	549	GGGCCTCTTTTTATGCAGAAGAGTTGGGATGGTTGAGTATCTCGCCTCTCAATTCTCGCTGTATTTTACCCTTGTTTTTCTCATACTATTATTTCCTCGGCAGGCTTGCCTGCCGGGTGAAACAACTTCAAACCTGTTTAATTTTCAATCAGCGTCTGAACAAATTAATAATTACAACTTTCAACAACGGATCTCTTGGTTCTGGCATCGATGAAGAACGCAGCGAAATGCGATAAGTAGTGTGAATTGCAGAATTCAGTGAATCATCGAATCTTTGAACGCACATTGCGCCCCTTGGTATTCCATGGGGCATGCCTGTTCGAGCGTCATTTGTACCTTCAAGCTCTGCTTGGTGTTGGGTGTTTGTCCTTGCTCTAGTGGCGGGACTCGCCTTAAAGT…
F8865	NZQ-82	MZ573051	Plectosphaerella oligotrophica CGMCC 3.15078 (JX508810)	Plectosphaerella	Plectosphaerellaceae	Glomerellales	Sordariomycetes	Ascomycota	99.61	542	TGGCATCTGGTACGCTCTACACCCTTTGTGACATACCTAACTGTTGCTTCGGCGGGCAGAGGTCCCTCGCGGATCTCTCCCGGCAACGCCCTCACGGGCGGAGCGCCCGCCGGAGGATACCAAACTCTATTTTAACGACGTTTCTTCTGAGTGGCACAAGCAAATAATTAAAACTTTTAACAACGGATCTCTTGGTTCTGGCATCGATGAAGAACGCAGCGAAATGCGATAAGTAATGTGAATTGCAGAATTCAGTGAATCATCGAATCTTTGAACGCACATTGCGCCCGCCAGCATTCTGGCGGGCATGCCTGTTCGAGCGTCATTTCAACCCTCAAGCTCTGCTTGGTGTTGGGGCCCTACGGTTAACGTAGGCCCTTAAAGGTAGTGGCGGACCCT…
F8866	NZQ-83	MZ573052	Plectosphaerella niemeijerarum CBS 143233	Plectosphaerella	Plectosphaerellaceae	Glomerellales	Sordariomycetes	Ascomycota	99.22	528	GGGCCTCTGATCTGACTCTCTACCCTTTGTGACTATTATACCTGTTGCTTCGGCGGCGCCCGCAAGGGTGCCCGCCGGTCTCATCAGAATCTCTGTTTTCGAACCCGACGATACTTCTGAGTGTTCTTAGCGAACTGTCAAAACTTTTAACAACGGATCTCTTGGCTCCAGCATCGATGAAGAACGCAGCGAAACGCGATATGTAATGTGAATTGCAGAATTCAGTGAATCATCGAATCTTTGAACGCACATGGCGCCTTCCAGTATCCTGGGAGGCATGCCTGTCCGAGCGTCGTTTCAACCCTCGAGCCCCTGTGGCCCGGCGTTGGGGATCTGCCACGGCAGGCCCCTAAAACCAGTGGCGGACCCGAAGGGCCCTCTCCTTTGCGCAGTAGCATT…
F8867	NZQ-84	MZ573053	Dactylonectria alcacerensis CBS 129087 (JF735333)	Dactylonectria	Nectriaceae	Hypocreales	Sordariomycetes	Ascomycota	99.61	528	AGGAAACGAGTTTAAACTCCCAACCCCTGTGAACATACCTATTTGTTGCCTCGGCGGTGCCTGTTCCGACAGCCCGCCAGAGGACCCCAAACCCTGATTACATTTAAGAAGTCTTCTGAGTAAACCGATTAAATAAATCAAAACTTTCAACAACGGATCTCTTGGTTCTGGCATCGATGAAGAACGCAGCGAAATGCGATAAGTAATGTGAATTGCAGAATTCAGTGAATCATCGAATCTTTGAACGCACATTGCGCCCGCTAGTATTCTGGCGGGCATGCCTGTCCGAGCGTCATTTCAACCCTCAAGCCCCCGGGCTTGGTGTTGGGGATCGGCGAGCCTCCGCGCCCGCCGTCCCCTAAATCTAGTGGCGGTCTCGCTGTAGCTTCCTCTGCGTAG…
F8868	NZQ-85	MZ573054	Ilyonectria robusta CBS 308.35 (JF735264)	Ilyonectria	Nectriaceae	Hypocreales	Sordariomycetes	Ascomycota	99.02	514	AAACGACATACACTCCCAACCCCTGTGACATACCATATTGTTGCCTCGGCGGTGCCTGTTTCGGCAGCCCGCCAGAGGACCCAAACCCTAGATTACATTAAAGCATTTTCTGAGTCAATGATTAAATCAATCAAAACTTTCAACAACGGATCTCTTGGTTCTGGCATCGATGAAGAACGCAGCGAAATGCGATAAGTAATGTGAATTGCAGAATTCAGTGAATCATCGAATCTTTGAACGCACATTGCGCCCGCCAGTATTCTGGCGGGCATGCCTGTCCGAGCGTCATTTCAACCCTCAAGCCCCCGGGCTTGGTGTTGGAGATCGGCGAGCCCCCCGGGGCGCGCCGTCTCCCAAATATAGCGGCGGTCCCGCTGTAGCTTCCTCTGCGTAGTAGCA…
F8870	NZQ-86	MZ573055	Ilyonectria robusta CBS 308.35 (JF735264)	Ilyonectria	Nectriaceae	Hypocreales	Sordariomycetes	Ascomycota	99.01	518	CTAAGGATCGGTTAACTCACAACCCCTGTGACATACCATATTGTTGCCTCGGCGGTGCCTGTTTCGGCAGCCCGCCAGAGGACCCAAACCCTAGATTACATTAAAGCATTTTCTGAGTCAATGATTAAATCAATCAAAACTTTCAACAACGGATCTCTTGGTTCTGGCATCGATGAAGAACGCAGCGAAATGCGATAAGTAATGTGAATTGCAGAATTCAGTGAATCATCGAATCTTTGAACGCACATTGCGCCCGCCAGTATTCTGGCGGGCATGCCTGTCCGAGCGTCATTTCAACCCTCAAGCCCCCGGGCTTGGTGTTGGAGATCGGCGAGCCCCCCGGGGCGCGCCGTCTCCCAAATATAGCGGCGGTCCCGCTGTAGCTTCCTCTGCGTAGTA…
F8871	NZQ-87	MZ573056	Plectosphaerella oligotrophica CGMCC 3.15078 (JX508810)	Plectosphaerella	Plectosphaerellaceae	Glomerellales	Sordariomycetes	Ascomycota	99.04	526	GTGGGAGTCATACTCTCTACCCTTTGTGAACTATTATACCTGTTGCTTCGGCGGCGCCCGCGAGGGTGCCCGCCGGTCTCATCAGAATCTCTGTTTTCGAACCCGACGATACTTCTGAGTGTTCTTAGCGAACTGTCAAAACTTTTAACAACGGATCTCTTGGCTCCAGCATCGATGAAGAACGCAGCGAAACGCGATATGTAATGTGAATTGCAGAATTCAGTGAATCATCGAATCTTTGAACGCACATGGCGCCTTCCAGTATCCTGGGAGGCATGCCTGTCCGAGCGTCGTTTCAACCCTCGAGCCCCTGTGGCCCGGCGTTGGGGATCTGCCACGGCAGGCCCCTAAAACCAGTGGCGGACCCGATGGACCCTCTCCTTTACGTAGTAGCATTCG…
F8874	NZQ-88	MZ573057	Ilyonectria robusta CBS 308.35 (JF735264)	Ilyonectria	Nectriaceae	Hypocreales	Sordariomycetes	Ascomycota	99.61	519	TTGGTCTTCGGGATTCGCTCCCAACCCCTGTGACATACCATATTGTTGCCTCGGCGGTGTCTGTTTCGGCAGCCCGCCAGAGGACCCAAACCCTAGATTACATTAAAGCATTTTCTGAGTCAATGATTAAATCAATCAAAACTTTCAACAACGGATCTCTTGGTTCTGGCATCGATGAAGAACGCAGCGAAATGCGATAAGTAATGTGAATTGCAGAATTCAGTGAATCATCGAATCTTTGAACGCACATTGCGCCCGCCAGTATTCTGGCGGGCATGCCTGTCCGAGCGTCATTTCAACCCTCAAGCCCCCGGGCTTGGTGTTGGAGATCGGCGAGCCCCCCGGGGCGCGCCGTCTCCCAAATATAGTGGCGGTCCCGCTGTAGCTTCCTCTGCGTAG…
F8875	NZQ-89	MZ573058	Plectosphaerella oligotrophica CGMCC 3.15078 (JX508810)	Plectosphaerella	Plectosphaerellaceae	Glomerellales	Sordariomycetes	Ascomycota	99.05	530	GGGGCATTGAGTCTATACTCTCTACCCTTTGTGACTATTATACCTGTTGCTTCGGCGGCGCCCGCGAGGGTGCCCGCCGGTCTCATCAGAATCTCTGTTTTCGAACCCGACGATACTTCTGAGTGTTCTTAGCGAACTGTCAAAACTTTTAACAACGGATCTCTTGGCTCCAGCATCGATGAAGAACGCAGCGAAACGCGATATGTAATGTGAATTGCAGAATTCAGTGAATCATCGAATCTTTGAACGCACATGGCGCCTTCCAGTATCCTGGGAGGCATGCCTGTCCGAGCGTCGTTTCAACCCTCGAGCCCCTGTGGCCCGGCGTTGGGGATCTGCCACGGCAGGCCCCTAAAACCAGTGGCGGACCCGATGGACCCTCTCCTTTACGTAGTAGCA…
F8876	NZQ-90	MZ573059	Plectosphaerella oligotrophica CGMCC 3.15078 (JX508810)	Plectosphaerella	Plectosphaerellaceae	Glomerellales	Sordariomycetes	Ascomycota	98.47	528	TGGCTCGAGTCTATACTCTCTACCCTTTGTGACTATTATACCTGTTGCTTCGGCGGCGCCCGCGAGGGTGCCCGCCGGTCTCATATAAATCTCTGTTTTCGAACCCGACGATACTTCTGAGTGTTCTTAGCGAACTGTCAAAACTTTTAACAACGGATCTCTTGGCTCCAGCATCGATGAAGAACGCAGCGAAACGCGATATGTAATGTGAATTGCAGAATTCAGTGAATCATCGAATCTTTGAACGCACATGGCGCCTTCCAGTATCCTGGGAGGCATGCCTGTCCGAGCGTCGTTTCAACCCTCGAGCCCCTGTGGCCCGGCGTTGGGGATCTGCCACGGCAGGCCCCTAAAACCAGTGGCGGACCCGATGGACCCTCTCCTTTACGTAGTAGCATT…
F8877	NZQ-91	MZ573060	Thelonectria blackeriella CBS 142200 (KX778711)	Thelonectria	Nectriaceae	Hypocreales	Sordariomycetes	Ascomycota	94.48	563	GAAAAAAGAAGTTTAAACTCCCAAACCCCTGTGACATACCTATCGTTGCTTCGGCGGACCACCCCAACCCCTTCGGGGCGCGGGGCCCGCCAGAGGACACCCAAAATTCAAATGTATTTTGCCTTTACAAATTTATTCTGAGTGGAATTTTTAAATAAATCAAAACTTTCAACAACGGATCTCTTGGCTCTGGCATCGATGAAGAACGCAGCGAAATGCGATAAGTAATGTGAATTGCAGAATTCAGTGAACCATCGAATCTTTGAACGCACATTGCGCCCGCCAGTATTCTGGCGGGCATGCCTGTTCGAGCGTCATTTCAACCCTCAAGCCCCCGGGCTTGGTGTTGGGGATCGGCACAAGGCGCTGGCACCCTCGGGAGCCCGCGCCCGCCGTCCC…
F8879	NZQ-92	MZ573061	Colletotrichum kakivorum KCTC 46679 (LC324781)	Colletotrichum	Glomerellaceae	Glomerellales	Sordariomycetes	Ascomycota	99.61	537	GAGGTTCGGCTCTACACCCTTTGTGACATACCTAACTGTTGCTTCGGCGGGCAGAGGTCCCTCGCGGATCTCTCCCGGCAACGCCCTCACGGGCGGAGCGCCCGCCGGAGGATACCAAACTCTATTTTAACGACGTTTCTTCTGAGTGGCACAAGCAAATAATTAAAACTTTTAACAACGGATCTCTTGGTTCTGGCATCGATGAAGAACGCAGCGAAATGCGATAAGTAATGTGAATTGCAGAATTCAGTGAATCATCGAATCTTTGAACGCACATTGCGCCCGCCAGCATTCTGGCGGGCATGCCTGTTCGAGCGTCATTTCAACCCTCAAGCTCTGCTTGGTGTTGGGGCCCTACGGTTAACGTAGGCCCTTAAAGGTAGTGGCGGACCCTCTCGG…
F8880	NZQ-93	MZ573062	Fusarium solani CBS 140079 (KT313633)	Fusarium	Nectriaceae	Hypocreales	Sordariomycetes	Ascomycota	99.43	538	GGGGGATCGAGCAACACTCATCACCCTGTGACATACCTAAAACGTTGCTTCGGCGGGAACAGACGGCCCTGTAACAACGGGCCGCCCCCGCCAGAGGACCCCTAACTCTGTTTTTATAATGTTTTTCTGAGTAAACAAGCAAATAAATTAAAACTTTCAACAACGGATCTCTTGGCTCTGGCATCGATGAAGAACGCAGCGAAATGCGATAAGTAATGTGAATTGCAGAATTCAGTGAATCATCGAATCTTTGAACGCACATTGCGCCCGCCAGTATTCTGGCGGGCATGCCTGTTCGAGCGTCATTACAACCCTCAGGCCCCCGGGCCTGGCGTTGGGGATCGGCAGAAGCCCCCTGTGGGCACACGCCGTCCCTCAAATACAGTGGCGGTCCCGCCG…
F8909	NZQ-94	MZ573063	Pseudopyrenochaeta terrestris CBS 282.72 (LT623228)	Pseudopyrenochaeta	Pleosporineae	Pleosporales	Dothideomycetes	Ascomycota	94.98	561	TGGGCTTTTTGATACGGGGGCCGGCGAGGGATGCGCACTTCGGTGCGCCTTTCTTCCCCGCCCTGTCTGATACTACCCATGTCTTTTGCGTACCAATTGTTTCCTCGGTGGGCTTGCCCGCCGGTTGGACACTATAAAACCTTTTGTAATTGCAGTCAGCGTCAGAAAAACATAATAATTACAACTTTCAACAACGGATCTCTTGGTTCTGGCATCGATGAAGAACGCAGCGAAATGCGATAAGTAGTGTGAATTGCAGAATTCAGTGAATCATCGAATCTTTGAACGCACATTGCGCCCCTTGGTATTCCATGGGGCATGCCTGTTCGAGCGTCATTTGTACCCTCAAGCTCTGCTTGGTGTTGGGTGTTTGTCCCGCTTTGCGCGTGGACTCGCCTT…
F8910	NZQ-95	MZ573064	Paraphoma radicina CBS 111.79 (KF251172)	Paraphoma	Pleosporineae	Pleosporales	Dothideomycetes	Ascomycota	99.21	543	GGGCTCTTTATGCAGAGAGTTGGGATGGTTGAGTATCTCGCCTCTCAATTCTCGCTGTATTTTACCCTTGTTTTTCTCATACTATTATTTCCTCGGCAGGCTTGCCTGCCGGGTGAAACAACTTCAAACCTGTTTAATTTTCAATCAGCGTCTGAACAAATTAATAATTACAACTTTCAACAACGGATCTCTTGGTTCTGGCATCGATGAAGAACGCAGCGAAATGCGATAAGTAGTGTGAATTGCAGAATTCAGTGAATCATCGAATCTTTGAACGCACATTGCGCCCCTTGGTATTCCATGGGGCATGCCTGTTCGAGCGTCATTTGTACCTTCAAGCTCTGCTTGGTGTTGGGTGTTTGTCCTTGCTCTAGTGGCGGGACTCGCCTTAAAGTAATT…
F8911	NZQ-96	MZ573065	Rhizopus oryzae CBS 112.07 (EU484274)	Rhizopus	Mucorineae	Mucorales	Mucoromycetes	Mucoromycota	99.51	606	GGGCCTTTTATGTTAGCGCCTTACCTTAGGGTTTCCTCTGGGGTAAGTGATTGCTTCTACACTGTGAAAATTTGGCTGATAGACTCAGACTGGTCATGGGTAGACCTATCTGGGGTTTGATCGATGCCACTCCTGGTTTCAGGAGTACCCTTCATAATAAACCTAGAAATTCAGTATTATAAAGTTTAATAAAAAACAACTTTTAACAATGGATCTCTTGGTTCTCGCATCGATGAAGAACGTAGCAAAGTGCGATAACTAGTGTGAATTGCATATTCAGTGAATCATCGAGTCTTTGAACGCAGCTTGCACTCTATGGTTTTTCTATAGAGTACGCCTGCTTCAGTATCATCACAAACCCACACATAACATTTGTTTATGTGGTGATGGGTCGCATCG…
F8912	NZQ-97	MZ573066	Rigidoporus macroporus BJFC 010373 (KT203298)	Rigidoporus	Meripilaceae	Polyporales	Agaricomycetes	Basidiomycota	90.13	610	AAAAATTGCGTTCGGGGTTGTTGCTGGCTCTCCTTTCCGGGGGAGCATGTGCACGCCTCGCATCCATTTCAACCTCACTCGTGCACTTCAGAGGACCTTTTGGTTCTCTTTTTCACACAAACCTCTGTATAGTCATTGTAGAACGTCTTGTATTAAACTAAATACAACTTTCAACAACGGATCTCTTGGCTCTCGCATCGATGAAGAACGCAGCGAAATGCGATAAGTAATGTGAATTGCAGAATTCAGTGAATCATCGAATCTTTGAACGCACCTTGCGCTCCTTGGTATTCCGAGGAGCATGCCTGTTTGAGTGTCGTGTAATTCTCAATCCCGTTTGGTTTTGAATCGAACGTGGATTGGACTTGGGAGCTTGCTGTGCCTGTTTCTTGGTTCGGC…
F8913	NZQ-98	MZ573067	Aspergillus fumigatus ATCC 1022 (HQ026746）	Aspergillus	Aspergillaceae	Eurotiales	Eurotiomycetes	Ascomycota	99.28	570	GGGAATCGACGAGGCCTCTGGGTCACCTCCCACCCGTGTCTATCGTACCTTGTTGCTTCGGCGGGCCCGCCGTTTCGACGGCCGCCGGGGAGGCCTTGCGCCCCCGGGCCCGCGCCCGCCGAAGACCCCAACATGAACGCTGTTCTGAAAGTATGCAGTCTGAGTTGATTATCGTAATCAGTTAAAACTTTCAACAACGGATCTCTTGGTTCCGGCATCGATGAAGAACGCAGCGAAATGCGATAAGTAATGTGAATTGCAGAATTCAGTGAATCATCGAGTCTTTGAACGCACATTGCGCCCCCTGGTATTCCGGGGGGCATGCCTGTCCGAGCGTCATTGCTGCCCTCAAGCACGGCTTGTGTGTTGGGCCCCCGTCCCCCTCTCCCGGGGGACGGG…
F8914	NZQ-99	MZ573068	Flavodon ambrosius BPI 893213 (KR119072)	Flavodon	Irpicaceae	Polyporales	Agaricomycetes	Basidiomycota	86.19	602	GTGGCTTAGGAGTATGATGGGTTGTCTGCTGGCTCGCAGGGCATGTGCACGCCTGTCTCATCCACTCTCAACTTCTGTGCACTTTTCATAGGCCGGCTTGTGGGTGCGTTCGCGCACTTGTAGGTGTCGGGCTTATGCTTTACTACAAACGATTCAGTTTTAGAATGTCATACTTTGCTATAACGCAATTATATACAACTTTCAGCAACGGATCTCTTGGCTCTCGCATCGATGAAGAACGCAGCGAAATGCGATAAGTAATGTGAATTGCAGAATTCAGTGAATCATCGAATCTTTGAACGCACCTTGCGCTCCTTGGTATTCCGAGGAGCATGCCTGTTTGAGTCTCATGGAATTCTCAACCTTCAGCTTTATTGATGAAGGCTTGGACTTGGAGGT…
F8915	NZQ-100	MZ573069	Aspergillus terreus ATCC 1012 (AY373871)	Aspergillus	Aspergillaceae	Eurotiales	Eurotiomycetes	Ascomycota	99.82	592	GGGGTTCGAGTCTGTCTTTATGGCCAACCTCCCACCCGTGACTATTGTACCTTGTTGCTTCGGCGGGCCCGCCAGCGTTGCTGGCCGCCGGGGGGCGACTCGCCCCCGGGCCCGTGCCCGCCGGAGACCCCAACATGAACCCTGTTCTGAAAGCTTGCAGTCTGAGTGTGATTCTTTGCAATCAGTTAAAACTTTCAACAATGGATCTCTTGGTTCCGGCATCGATGAAGAACGCAGCGAAATGCGATAACTAATGTGAATTGCAGAATTCAGTGAATCATCGAGTCTTTGAACGCACATTGCGCCCCCTGGTATTCCGGGGGGCATGCCTGTCCGAGCGTCATTGCTGCCCTCAAGCCCGGCTTGTGTGTTGGGCCCTCGTCCCCCGGCTCCCGGGGG…
F8916	NZQ-101	MZ573070	Fusarium solani CBS 140079 (KT313633)	Fusarium	Nectriaceae	Hypocreales	Sordariomycetes	Ascomycota	99.24	536	TGGGCTCGGCAACACTCATCACCCTGTGACATACCTAAAACGTTGCTTCGGCGGGAACAGACGGCCCTGTAACAACGGGCCGCCCCCGCCAGAGGACCCCTAACTCTGTTTTTATAATGTTTTTCTGAGTAAACAAGCAAATAAATTAAAACTTTCAACAACGGATCTCTTGGCTCTGGCATCGATGAAGAACGCAGCGAAATGCGATAAGTAATGTGAATTGCAGAATTCAGTGAATCATCGAATCTTTGAACGCACATTGCGCCCGCCAGTATTCTGGCGGGCATGCCTGTTCGAGCGTCATTACAACCCTCAGGCCCCCGGGCCTGGCGTTGGGGATCGGCGGAAGCCCCCTGTGGGCACACGCCGTCCCTCAAATACAGTGGCGGTCCCGCCGCA…
F8917	NZQ-102	MZ573071	Rigidoporus macroporus BJFC 010373 (KT203298)	Rigidoporus	Meripilaceae	Polyporales	Agaricomycetes	Basidiomycota	90.08	615	GGGCTTTCGATGCGTTCGGGGTTGTTGCTGGCTCTCCTTTCCGGGGGAGCATGTGCACGCCTCGCATCCATTTCAACCTCACTCGTGCACTTCAGAGGACCTTTTGGTTCTCTTTTTCACACAAACCTCTGTATAGTCATTGTAGAACGTCTTGTATTAAACTAAATACAACTTTCAACAACGGATCTCTTGGCTCTCGCATCGATGAAGAACGCAGCGAAATGCGATAAGTAATGTGAATTGCAGAATTCAGTGAATCATCGAATCTTTGAACGCACCTTGCGCTCCTTGGTATTCCGAGGAGCATGCCTGTTTGAGTGTCGTGTAATTCTCAATCCCGTTTGGTTTTGAATCGAACGTGGATTGGACTTGGGAGCTTGCTGTGCCTGTTTCTTGGTT…

## Sheet: Diversity, relative abundance
No	Phylum	Class	Order	Family	Genus	Species		IF	pi	Ln Pi	Pi*Ln Pi	H
1	Ascomycota	Sordariomycetes	Glomerellales	Plectosphaerellaceae	Plectosphaerella	Plectosphaerella oligotrophica	17	18.2796	0.182796	-1.69939	-0.31064	3.004
2						Plectosphaerella niemeijerarum	1	1.07527	0.0107527	-4.5326	-0.0487376
3			Hypocreales	Cordycipitaceae	Lecanicillium	Lecanicillium kalimantanense	1	1.07527	0.0107527	-4.5326	-0.0487376
4				Sarocladiaceae	Sarocladium	Sarocladium subulatum	2	2.15054	0.0215054	-3.83945	-0.0825689
5				Nectriaceae	Fusarium	Fusarium solani	9	9.67742	0.0967742	-2.33537	-0.226004
6					Thelonectria	Thelonectria blackeriella	2	2.15054	0.0215054	-3.83945	-0.0825689
7					Dactylonectria	Dactylonectria alcacerensis	4	4.30108	0.0430108	-3.14631	-0.135325
8					Ilyonectria	Ilyonectria robusta	8	8.60215	0.0860215	-2.45316	-0.211024
9					Volutella	Volutella delonicis	1	1.07527	0.0107527	-4.5326	-0.0487376
10			Glomerellales	Glomerellaceae	Colletotrichum	Colletotrichum kakivorum	1	1.07527	0.0107527	-4.5326	-0.0487376
11			Xylariales	Hypoxylaceae	Daldinia	Daldinia childiae	1	1.07527	0.0107527	-4.5326	-0.0487376
12			Diaporthales	Diaporthaceae	Diaporthe	Diaporthe ukurunduensis	1	1.07527	0.0107527	-4.5326	-0.0487376
13			Cladosporiales	Cladosporiaceae	Cladosporium	Cladosporium oxysporum	1	1.07527	0.0107527	-4.5326	-0.0487376
14		Eurotiomycetes	Eurotiales	Aspergillaceae	Penicillium	Penicillium chrysogenum	1	1.07527	0.0107527	-4.5326	-0.0487376
15						Penicillium rubens	1	1.07527	0.0107527	-4.5326	-0.0487376
16						Penicillium expansum	2	2.15054	0.0215054	-3.83945	-0.0825689
17						Penicillium citrinum	2	2.15054	0.0215054	-3.83945	-0.0825689
18						Penicillium camponotum	1	1.07527	0.0107527	-4.5326	-0.0487376
20					Aspergillus	Aspergillus fumigatus	3	3.22581	0.0322581	-3.43399	-0.110774
21						Aspergillus pseudodeflectus	1	1.07527	0.0107527	-4.5326	-0.0487376
22						Aspergillus ochraceus	1	1.07527	0.0107527	-4.5326	-0.0487376
23						Aspergillus brunneoviolaceus	1	1.07527	0.0107527	-4.5326	-0.0487376
24						Aspergillus foetidus	1	1.07527	0.0107527	-4.5326	-0.0487376
25						Aspergillus terreus	1	1.07527	0.0107527	-4.5326	-0.0487376
19				Trichocomaceae	Talaromyces	Talaromyces variabilis	2	2.15054	0.0215054	-3.83945	-0.0825689
26		Dothideomycetes	Pleosporales	Massarineae	Periconia	Periconia aquatica	1	1.07527	0.0107527	-4.5326	-0.0487376
27				Pleosporineae	Pseudopyrenochaeta	Pseudopyrenochaeta terrestris	6	6.45161	0.0645161	-2.74084	-0.176828
28					Exserohilum	Exserohilum gedarefense	1	1.07527	0.0107527	-4.5326	-0.0487376
29					Alternaria	Alternaria alstroemeriae	1	1.07527	0.0107527	-4.5326	-0.0487376
30					Paraphoma	Paraphoma radicina	11	11.828	0.11828	-2.1347	-0.252492
31	Mucoromycota	Mucoromycetes	Mucorales	Mucorineae	Rhizopus	Rhizopus oryzae	3	3.22581	0.0322581	-3.43399	-0.110774
32	Basidiomycota	Agaricomycetes	Cantharellales	Ceratobasidiaceae	Ceratobasidium	Ceratobasidium ramicola	1	1.07527	0.0107527	-4.5326	-0.0487376
33			Polyporales	Irpicaceae	Flavodon	Flavodon ambrosius	1	1.07527	0.0107527	-4.5326	-0.0487376
34				Meripilaceae	Rigidoporus	Rigidoporus macroporus	2	2.15054	0.0215054	-3.83945	-0.0825689
	3	5	11	16	24	34	93				-3.00403
Phylum	Ascomycota	86	0.924731
	Basidiomycota	4	0.0430108
	Mucoromycota	3	0.0322581
Class	Sordariomycetes	49	0.526882
	Dothideomycetes	20	0.215054
	Eurotiomycetes	17	0.182796
	Agaricomycetes	4	0.0430108
	Mucoromycetes	3	0.0322581
Order	Hypocreales	27	0.290323
	Pleosporales	20	0.215054
	Glomerellales	18	0.193548
	Eurotiales	17	0.182796
	Mucorales	3	0.0322581
	Polyporales	3	0.0322581
	Glomerellales	1	0.0107527
	Xylariales	1	0.0107527
	Diaporthales	1	0.0107527
	Cladosporiales	1	0.0107527
	Cantharellales	1	0.0107527
Family	Nectriaceae	24	0.258065
	Pleosporineae	19	0.204301
	Plectosphaerellaceae	18	0.193548
	Aspergillaceae	15	0.16129
	Mucorineae	3	0.0322581
	Sarocladiaceae	2	0.0215054
	Trichocomaceae	2	0.0215054
	Meripilaceae	2	0.0215054
	Cordycipitaceae	1	0.0107527
	Glomerellaceae	1	0.0107527
	Hypoxylaceae	1	0.0107527
	Diaporthaceae	1	0.0107527
	Cladosporiaceae	1	0.0107527
	Massarineae	1	0.0107527
	Ceratobasidiaceae	1	0.0107527
	Irpicaceae	1	0.0107527
Genus	Plectosphaerella	18	0.193548
	Paraphoma	11	0.11828
	Fusarium	9	0.0967742
	Ilyonectria	8	0.0860215
	Aspergillus	8	0.0860215
	Penicillium	7	0.0752688
	Pseudopyrenochaeta	6	0.0645161
	Dactylonectria	4	0.0430108
	Rhizopus	3	0.0322581
	Sarocladium	2	0.0215054
	Thelonectria	2	0.0215054
	Talaromyces	2	0.0215054
	Rigidoporus	2	0.0215054
	Lecanicillium	1	0.0107527
	Volutella	1	0.0107527
	Colletotrichum	1	0.0107527
	Daldinia	1	0.0107527
	Diaporthe	1	0.0107527
	Cladosporium	1	0.0107527
	Periconia	1	0.0107527
	Exserohilum	1	0.0107527
	Alternaria	1	0.0107527
	Ceratobasidium	1	0.0107527
	Flavodon	1	0.0107527
			1
